# Supplementary material for: The case-area targeted rapid response strategy to control cholera in Haiti: a four-year implementation study
Source: PLoS Negl Trop Dis. 2019 Apr 16;13(4):e0007263. doi: 10.1371/journal.pntd.0007263 (PMC6485755; doi:10.1371/journal.pntd.0007263)
Supplement: S1 Database — (XLSX) [file pntd.0007263.s008.xlsx]

## Sheet: Epidemic_evolution
Week	Cholera suspected cases	Complete CATIs	Non-complete CATIs	UNICEF cash for CATIs (USD)	UNICEF items for CATIs (USD)	Soaps (units)	Aquatabs (33mg units)	ORS (units)
2013w27	1050	5	61	74256	1642	750	349835	0
2013w28	1186	7	77	74256	1642	750	349835	0
2013w29	1308	6	104	74256	3600	14022	349835	0
2013w30	1142	8	180	74256	3671	14461	350614	0
2013w31	1276	10	85	74256	5199	24461	351896	0
2013w32	1219	9	71	74256	3677	14461	351896	0
2013w33	1137	6	82	74256	3677	14461	351896	0
2013w34	1388	8	82	74256	3677	14461	351896	0
2013w35	1204	6	94	74256	5757	14461	351896	0
2013w36	1171	9	17	74256	5776	14461	351896	0
2013w37	1491	15	24	74256	6536	14461	351896	0
2013w38	1486	8	77	74256	7272	23633	183340	0
2013w39	1438	15	74	74256	7272	23633	183340	0
2013w40	1406	5	60	74256	7327	23633	183340	0
2013w41	1517	12	67	74256	8143	23633	183340	0
2013w42	1628	11	85	74256	8179	23871	183340	0
2013w43	1630	17	83	74256	8301	24538	189054	0
2013w44	1689	8	48	74256	8621	24538	189054	0
2013w45	1716	30	69	74256	8621	24538	189054	0
2013w46	1860	15	54	74256	5856	8495	189054	0
2013w47	1460	15	21	74256	4506	7495	189054	0
2013w48	1357	31	29	74256	4506	7495	189054	0
2013w49	1036	23	31	74256	4506	7495	189054	0
2013w50	660	11	15	74256	4506	7495	189054	0
2013w51	547	7	24	67337	4506	7495	189054	0
2013w52	492	8	6	67337	4506	7495	189054	0
2014w1	449	4	0	81388	4836	7495	289054	0
2014w2	367	10	24	65922	4836	7495	289054	0
2014w3	298	1	25	65922	4916	7495	289054	0
2014w4	332	1	34	65922	4916	7495	289054	0
2014w5	345	2	27	65922	3913	1006	289054	0
2014w6	349	12	22	65922	3913	1006	289054	0
2014w7	346	6	24	65922	3913	1006	289054	0
2014w8	321	5	21	65922	3913	1006	289054	0
2014w9	236	2	16	65922	3913	1006	289054	0
2014w10	187	9	11	58409	3913	1006	289054	0
2014w11	197	4	3	58409	9241	7268	359054	0
2014w12	209	6	6	49178	5992	11557	341454	0
2014w13	202	1	14	34874	5864	11557	341454	0
2014w14	209	1	13	119134	5864	11557	341454	0
2014w15	193	0	11	121582	5761	11391	522688	182
2014w16	200	1	10	139439	5761	11391	522688	182
2014w17	224	1	12	139439	5761	11391	522688	182
2014w18	178	1	16	139439	5867	11391	522688	182
2014w19	163	3	24	152570	5867	11391	522688	182
2014w20	201	2	26	152570	5867	11391	522688	182
2014w21	209	0	23	152570	5867	11391	522688	182
2014w22	229	1	24	152570	5867	11391	522688	182
2014w23	220	2	39	152570	5867	11391	522688	182
2014w24	204	2	39	156565	5867	11391	522688	182
2014w25	207	1	37	156565	5867	11391	522688	182
2014w26	277	1	34	156565	7019	12118	537688	4000
2014w27	278	1	28	156565	16057	44846	626942	13451
2014w28	313	3	27	164399	11910	36798	635752	7451
2014w29	233	3	23	164399	11910	36798	635752	7451
2014w30	228	3	29	164399	11910	36798	635752	7451
2014w31	216	4	19	164399	13687	36798	652419	32118
2014w32	191	9	18	164399	13687	36798	652419	32118
2014w33	214	7	11	164399	13814	36798	652419	33904
2014w34	265	10	22	164399	13814	36798	652419	33904
2014w35	249	6	21	164399	13814	36798	652419	33904
2014w36	286	19	42	164399	13814	36798	652419	33904
2014w37	408	29	40	164399	14272	39037	666686	34237
2014w38	511	47	44	164399	13520	39037	668512	34237
2014w39	677	32	51	164399	13520	39037	668512	34237
2014w40	780	32	21	164399	9481	10344	651845	29929
2014w41	873	43	12	164399	9481	10344	651845	29929
2014w42	1230	50	30	164399	9481	10344	651845	29929
2014w43	1618	63	45	164399	9795	7452	747845	37430
2014w44	1470	51	60	164399	9795	7452	747845	37430
2014w45	1990	104	29	135554	9795	7452	747845	37430
2014w46	1642	94	40	135554	9795	7452	747845	37430
2014w47	1819	85	23	135554	9795	7452	747845	37430
2014w48	1526	106	22	135554	9795	7452	747845	37430
2014w49	1368	87	15	135554	17360	18307	1499754	41929
2014w50	1847	101	20	135554	15856	18307	1599754	21929
2014w51	1532	87	12	135554	15856	18307	1599754	21929
2014w52	997	73	10	135554	13540	18721	1188921	26279
2015w1	999	55	7	157438	13480	18721	1174491	26279
2015w2	979	169	25	195442	13339	18721	1139652	25979
2015w3	770	140	2	224730	13339	18721	1139652	25979
2015w4	721	77	13	220735	16725	30531	1132152	37729
2015w5	1383	144	5	220735	15846	31958	998562	28986
2015w6	988	123	12	170922	15114	31958	798562	28986
2015w7	1128	124	15	170922	26447	71144	1478562	47786
2015w8	983	97	19	141634	19106	33932	1128562	31120
2015w9	956	151	20	141634	20567	34182	1226790	39193
2015w10	827	86	23	141634	23239	68812	1564611	21883
2015w11	693	70	17	141634	10778	7870	1082111	18799
2015w12	612	57	17	141634	10212	10390	1047852	18632
2015w13	629	56	11	141634	10212	10390	1047852	18632
2015w14	721	63	20	137468	9820	10390	1024241	18632
2015w15	877	125	24	137468	9374	10390	1024241	18632
2015w16	613	81	34	137468	9283	10390	1024241	18206
2015w17	725	101	30	137468	16786	31573	1225491	24206
2015w18	593	62	21	137468	52801	70964	4351132	24206
2015w19	432	79	24	137468	22272	36182	2003632	34099
2015w20	394	70	9	137468	22559	36182	2003632	38125
2015w21	363	69	21	137468	11694	22976	841632	17779
2015w22	338	56	10	137468	10343	23523	578940	9398
2015w23	366	64	3	119611	10343	23523	578940	9398
2015w24	396	56	11	119611	10343	23523	578940	9398
2015w25	422	84	19	119611	10343	23523	578940	9398
2015w26	421	92	5	119611	5557	9170	585940	9398
2015w27	384	57	13	119611	5557	9170	585940	9398
2015w28	438	101	40	65092	5557	9170	585940	9398
2015w29	467	104	17	65092	5382	7970	610940	9398
2015w30	507	93	27	45449	5382	7970	610940	9398
2015w31	451	85	52	45449	5414	7970	620940	9398
2015w32	358	85	10	23449	5414	7970	620940	9398
2015w33	450	97	14	23449	5414	7970	620940	9398
2015w34	377	105	14	23449	37063	87974	3739273	9398
2015w35	380	97	17	23449	17630	27974	2739273	9398
2015w36	377	138	22	23449	12565	27974	1007295	9398
2015w37	491	134	16	49809	8903	17869	665453	9398
2015w38	503	165	17	54346	8148	17869	565453	9398
2015w39	481	146	21	58070	12241	17869	616379	9398
2015w40	622	154	26	58070	8247	17869	616379	9398
2015w41	518	174	6	58070	8247	17869	616379	9398
2015w42	451	159	20	58070	8247	17869	616379	9398
2015w43	664	149	27	53534	8285	17960	616379	9398
2015w44	645	149	25	63534	8285	17960	616379	9398
2015w45	941	196	39	63534	8285	17960	616379	9398
2015w46	1245	253	41	63534	13259	44244	616379	9398
2015w47	1156	209	61	63534	7168	10549	408839	19398
2015w48	1102	218	47	63534	6553	10549	408839	9398
2015w49	1260	245	37	63534	6586	10721	427602	16159
2015w50	1206	225	36	63534	6590	10721	440911	16159
2015w51	1262	238	42	63534	6590	10721	440911	16159
2015w52	1208	160	26	63534	6590	10721	440911	16159
2015w53	1278	163	23	98068	6590	10721	440911	16159
2016w1	1354	299	32	107591	7114	8454	492340	15659
2016w2	1257	272	36	107591	7114	8454	492340	15659
2016w3	1152	286	36	107591	25622	46359	1891365	23904
2016w4	1076	225	27	107591	16975	11359	1278865	36404
2016w5	917	256	41	81231	7121	11359	473865	9992
2016w6	772	186	31	81231	7121	11359	473865	9992
2016w7	822	206	30	81231	7551	10186	677508	18326
2016w8	699	224	34	81231	4678	3695	391794	9755
2016w9	748	174	27	81231	4678	3695	391794	9755
2016w10	734	196	33	81231	3718	2499	291794	10105
2016w11	695	166	26	81231	3718	2499	291794	10105
2016w12	603	129	25	81231	4118	4965	291794	10105
2016w13	637	179	44	81231	4118	4965	291794	10105
2016w14	648	165	24	75049	4104	4965	253401	10105
2016w15	538	152	32	75049	3974	5542	197330	10819
2016w16	538	160	46	89247	3505	5828	197330	8041
2016w17	617	108	40	83368	3505	5828	197330	8041
2016w18	806	193	15	107397	3362	5828	197330	5720
2016w19	715	165	39	119122	3362	5828	197330	5720
2016w20	872	169	19	142025	3362	5828	197330	5720
2016w21	670	151	18	142025	3804	7028	197330	7199
2016w22	840	161	19	142025	5270	7028	773785	5456
2016w23	904	203	12	142025	6042	6957	773785	5456
2016w24	825	198	17	142025	5606	5562	708785	5456
2016w25	759	228	27	142025	6230	5523	630451	12471
2016w26	729	182	19	137442	6289	4123	620451	12471
2016w27	590	185	23	137442	6373	4063	615594	13857
2016w28	558	230	8	137442	6587	4217	615594	18424
2016w29	976	316	16	157304	9369	6237	877261	31758
2016w30	837	292	35	157304	9306	6237	870594	31092
2016w31	710	277	45	157304	9286	6237	794615	33161
2016w32	796	215	39	157304	9217	6237	784615	33161
2016w33	774	197	48	157304	8696	6237	867782	28902
2016w34	690	202	22	157304	8986	6237	867782	28902
2016w35	613	221	10	157304	5931	3891	508615	11818
2016w36	638	184	11	141820	7243	3524	775282	21818
2016w37	552	194	20	141820	7243	3524	775282	21818
2016w38	548	199	14	141820	8938	3524	846282	19718
2016w39	498	192	20	163995	8487	5113	888782	11301
2016w40	792	122	9	176441	5846	5113	650449	11301
2016w41	1515	275	19	176441	9720	5673	1388306	41640
2016w42	1483	273	26	176441	12357	20646	1601538	21640
2016w43	1216	287	50	176441	27545	6202	2030982	97781
2016w44	1049	285	45	178108	10349	6202	640982	36781
2016w45	1095	347	56	178108	15762	6202	768482	107353
2016w46	965	276	56	155205	30372	6202	3200222	72828
2016w47	811	257	42	155205	28082	7852	2840222	72828
2016w48	770	238	50	155205	39164	127903	1979508	52962
2016w49	731	269	93	188549	13757	18341	531816	49319
2016w50	660	345	41	188549	14476	18341	631816	49319
2016w51	487	266	21	174351	11706	16268	298180	49410
2016w52	442	192	17	200416	11706	16268	298180	49410
2017w1	558	227	-9	199432	11298	16268	298180	42268
2017w2	431	263	25	199432	14570	16102	370270	43758
2017w3	383	238	23	199432	8486	11667	370270	14580
2017w4	347	227	37	199432	8660	12417	370270	11780
2017w5	256	212	34	199432	8313	12417	370270	11780
2017w6	261	206	29	199432	8313	12417	370270	11780
2017w7	297	221	29	199432	8313	12417	370270	11780
2017w8	465	340	44	199432	8313	12417	370270	11780
2017w9	329	224	23	173368	11219	19276	381659	13171
2017w10	279	253	23	173368	14474	27183	267431	29046
2017w11	308	227	27	173368	9854	27183	267431	14046
2017w12	315	202	-11	148635	9854	27183	267431	14046
2017w13	314	147	8	148635	9008	22483	267431	14046
2017w14	325	233	17	148635	9008	22483	267431	14046
2017w15	213	167	14	148635	7495	14080	267431	14046
2017w16	194	150	6	148635	7495	14080	267431	14046
2017w17	246	177	8	148635	10109	11619	639968	14046
2017w18	380	294	20	148635	10109	11619	639968	14046
2017w19	329	279	26	148635	9666	8986	661238	14046
2017w20	265	273	32	148635	7300	6668	362369	14046
2017w21	244	250	20	148635	6549	6772	377369	14046
2017w22	258	292	11	148635	6861	7062	497769	14498
2017w23	157	203	16	148635	6484	7062	377369	14498
2017w24	150	201	9	148635	6484	7062	377369	14498
2017w25	140	179	11	148635	6484	7062	377369	14498
2017w26	165	165	25	148635	9138	11480	512544	17078

## Sheet: Communes_characteristics
Department	Commune	Latitude	Longitude	Population_2015	Accumulated rainfall (mm)	Mountainous	Distance_to_PaP	Distance_to_department	OCV_Start_date
Artibonite	Anse Rouge	19.643466	-72.959267	43395	3074	0	208	55
Artibonite	Desdunes	19.311005	-72.689353	37027	3806	0	126	34
Artibonite	Dessalines-Marchandes	19.218474	-72.459911	181903	8907	1	142	33
Artibonite	Ennery	19.490552	-72.483518	51221	5702	0	179	29	2014-08-25
Artibonite	Gonaives	19.49349	-72.625635	356324	3806	0	148	0	2014-08-25
Artibonite	Grande Saline	19.258236	-72.700935	23236	3524	0	142	63	2012-04-15
Artibonite	Gros Morne	19.70157	-72.70549	155692	4574	1	179	29
Artibonite	L'Estere	19.355944	-72.621519	45159	3806	0	123	24
Artibonite	La Chapelle	18.909413	-72.33478	31553	7072	0	84	88
Artibonite	Marmelade	19.525584	-72.37566	38057	5009	1	201	53
Artibonite	Petite Riviere de l'Artibonite	19.07049	-72.357096	170740	3524	1	124	51
Artibonite	Saint-Marc	19.098203	-72.682301	266642	5348	0	92	56	2012-04-15
Artibonite	Saint-Michel	19.342015	-72.338759	150511	5702	1	204	55	2018-04-17
Artibonite	Terre Neuve	19.610818	-72.799687	31252	3074	1	177	30
Artibonite	Verrettes	19.025666	-72.490716	144812	8907	0	130	64
Centre	Belladeres	18.863313	-71.811566	86612	10827	1	98	104
Centre	Boucan Carre	18.952408	-72.152181	56028	10401	1	76	56
Centre	Cerca Carvajal	19.260376	-71.939628	23254	7059	1	137	24	2013-09-01
Centre	Cerca La Source	19.187392	-71.748514	56532	9592	0	137	40
Centre	Hinche	19.144428	-72.019055	120867	11630	1	111	0
Centre	Lascahobas	18.866765	-71.950712	45873	10827	1	72	77	2014-08-25
Centre	Maissade	19.188508	-72.179003	58942	11630	1	130	19
Centre	Mirebalais	18.785142	-72.081967	97755	10401	1	54	57	2014-08-25
Centre	Saut-d'Eau	18.830955	-72.237006	39069	10401	0	72	73	2014-08-25
Centre	Savanette	18.746175	-71.841459	36200	6115	1	90	96	2014-08-25
Centre	Thomassique	19.076097	-71.825918	63224	10123	0	121	23
Centre	Thomonde	18.999682	-71.992954	61880	11630	1	94	18
Grand'Anse	Abricots	18.61511	-74.315711	37675	3697	0	299	26
Grand'Anse	Anse-d'Hainault	18.460721	-74.398688	36401	3564	1	331	62	2016-11-08
Grand'Anse	Beaumont	18.445881	-73.981935	31580	4350	1	234	41	2016-11-08
Grand'Anse	Bonbon	18.630753	-74.237524	8610	3672	0	288	16	2016-11-08
Grand'Anse	Chambellan	18.517303	-74.331165	26459	3697	1	299	31	2016-11-08
Grand'Anse	Corail	18.53722	-73.911127	19566	3885	0	261	46
Grand'Anse	Dame-Marie	18.557755	-74.395774	38747	3697	0	317	48	2016-11-08
Grand'Anse	Jeremie	18.533918	-74.161063	134317	3672	1	272	0	2016-11-08
Grand'Anse	Les Irois	18.39776	-74.381737	23374	3885	0	344	75	2016-11-08
Grand'Anse	Moron	18.477217	-74.265344	31157	3697	1	292	23	2016-11-08
Grand'Anse	Pestel	18.493124	-73.824803	44659	4350	1	256	77	2016-11-08
Grand'Anse	Roseaux	18.515351	-74.040597	35756	3672	0	257	17
Nippes	Anse-a-Veau	18.467028	-73.33403	34613	4045	0	125	32
Nippes	Arnaud	18.449009	-73.386145	20718	4045	0	137	74
Nippes	Baraderes	18.475353	-73.691191	41245	4083	1	188	103
Nippes	Fonds-des-Negres	18.38155	-73.250529	33413	4045	0	116	26
Nippes	Grand Boucan	18.567844	-73.641776	5815	4575	0	153	60
Nippes	L'Asile	18.376942	-73.435946	41073	4045	1	141	57
Nippes	Miragoane	18.360152	-73.062579	62528	4535	0	93	0
Nippes	Paillant	18.414051	-73.169922	17332	4535	1	104	10
Nippes	Petit Trou de Nippes	18.467534	-73.495888	29990	4083	0	144	50
Nippes	Petite Riviere de Nippes	18.456087	-73.199934	28553	4535	0	113	19
Nippes	Plaisance du Sud	18.429993	-73.565852	27245	4083	1	162	86
Nord	Acul du Nord	19.643843	-72.333457	55908	5009	0	236	19
Nord	Bahon	19.464531	-72.121372	23251	6913	0	158	41
Nord	Bas Limbe	19.760358	-72.395332	20899	5307	0	234	31
Nord	Borgne	19.802013	-72.572198	66921	4418	0	252	55
Nord	Cap Haitien	19.749341	-72.218781	274404	5246	0	254	0	2013-08-01
Nord	Dondon	19.520298	-72.271301	34604	5009	1	167	34
Nord	Grande Riviere du Nord	19.551273	-72.163189	41362	5246	1	184	25
Nord	La Victoire	19.3508	-72.021951	10541	6913	1	139	68
Nord	Limbe	19.657956	-72.409347	85302	5009	1	223	25
Nord	Limonade	19.669374	-72.109165	55145	5246	0	254	14
Nord	Milot	19.653497	-72.217955	31992	5246	0	190	18
Nord	Pignon	19.324103	-72.107052	43263	6913	0	140	59
Nord	Pilate	19.692862	-72.552972	54050	4574	1	196	63
Nord	Plaine du Nord	19.68056	-72.268915	41255	5009	0	243	13
Nord	Plaisance	19.594606	-72.478919	69583	5009	1	199	47
Nord	Port Margot	19.754059	-72.463915	49879	5307	0	231	34
Nord	Quartier Morin	19.685031	-72.168965	27359	5246	0	249	9
Nord	Ranquitte	19.399459	-72.057591	27704	6913	1	153	50
Nord	St. Raphael	19.40299	-72.192924	53755	6913	1	158	46
Nord-Est	Capotille	19.439959	-71.711738	19382	8013	0	191	33
Nord-Est	Caracol	19.68463	-72.00053	7714	5246	0	217	28
Nord-Est	Carice	19.352683	-71.821049	13615	7059	1	162	50
Nord-Est	Ferrier	19.641153	-71.770573	14642	5325	0	208	8
Nord-Est	Fort Liberte	19.572745	-71.854211	34434	5325	0	211	0
Nord-Est	Mombin Crochu	19.332297	-71.891709	34700	7059	1	146	75
Nord-Est	Mont Organise	19.38749	-71.784752	20973	7059	1	170	41
Nord-Est	Ouanaminthe	19.503723	-71.773217	106129	7059	0	192	19
Nord-Est	Perches	19.517892	-71.93468	11556	5325	0	238	32
Nord-Est	Sainte Suzanne	#N/A	#N/A	28031	5246	1	226	37
Nord-Est	Terrier Rouge	19.637309	-71.926343	30324	5325	0	222	17
Nord-Est	Trou du Nord	19.586322	-72.016226	48931	5325	0	217	26
Nord-Est	Valliere	19.443622	-71.9545	23536	7059	1	155	53
Nord-Ouest	Anse a Foleur	19.86209	-72.6256	30217	4418	1	255	28
Nord-Ouest	Baie de Henne	19.692823	-73.200424	27283	2715	0	230	98
Nord-Ouest	Bassin Bleu	19.785946	-72.841185	63446	2867	0	200	27
Nord-Ouest	Bombardopolis	19.691138	-73.347463	36028	2615	0	251	76
Nord-Ouest	Chansolme	19.858026	-72.811589	30361	4418	0	216	11
Nord-Ouest	Jean Rabel	19.830105	-73.127859	148416	2615	0	240	44
Nord-Ouest	La Tortue	20.044659	-72.788269	38868	2107	0	235	10
Nord-Ouest	Mole Saint Nicolas	19.778483	-73.345984	33863	2615	0	266	74
Nord-Ouest	Port de Paix	19.852736	-72.919042	203975	2867	0	225	0
Nord-Ouest	Saint Louis du Nord	19.880103	-72.71024	116350	4418	1	244	14
Ouest	Anse-a-Galet	18.814511	-72.952488	62559	8339	0	82	91
Ouest	Arcahaie	18.883951	-72.528843	130306	7202	0	45	51	2014-08-25
Ouest	Cabaret	18.773898	-72.394321	68245	7454	0	33	35
Ouest	Cornillon-Grand-Bois	18.682016	-71.925277	59660	6115	1	65	67
Ouest	Croix-des-Bouquets	18.539626	-72.183983	249628	5615	1	15	15
Ouest	Fonds-Verrettes	18.350875	-71.8403	50024	3220	1	67	70
Ouest	Ganthier	18.497349	-72.012072	62534	4089	0	33	35
Ouest	Grand-Goave	18.35803	-72.75717	136502	5584	1	53	54
Ouest	Gressier	18.508535	-72.509499	36453	8197	0	22	20
Ouest	Leogane	18.439498	-72.588382	199813	4858	1	34	35
Ouest	Petit-Goave	18.376056	-72.92833	172965	5584	0	67	65
Ouest	Pointe a Raquette	18.874758	-73.15887	24518	6062	1	119	131
Ouest	Thomazeau	18.661705	-72.124995	52960	5615	0	36	38
Ouest	Carrefour	18.466116	-72.411116	511345	4722	1	9	7
Ouest	Cite Soleil	18.593982	-72.326581	265072	6107	0	5	6
Ouest	Delmas	18.554306	-72.297644	395260	6107	0	7	8
Ouest	Kenscoff	18.403084	-72.28966	57434	4722	1	24	29
Ouest	Petion Ville	18.483609	-72.25669	376834	4722	1	8	12
Ouest	Port-au-Prince	18.52646	-72.337294	987310	6107	0	0	0	2012-01-01
Ouest	Tabarre	18.573339	-72.266075	130283	6107	0	13	11
Sud	Aquin	18.281275	-73.217888	104216	4535	0	136	54	2016-11-08
Sud	Arniquet	18.141529	-73.892717	29180	3461	1	207	16
Sud	Camp Perrin	18.347616	-73.8613	45043	4350	0	203	20	2016-11-08
Sud	Cavaillon	18.3427	-73.632557	48687	4083	1	172	19
Sud	Chantal	18.280354	-73.965682	34121	4350	1	210	21
Sud	Chardonnieres	18.332629	-74.102223	25240	3981	1	258	68	2016-11-08
Sud	Coteaux	18.240534	-74.025433	21302	3221	1	241	51	2016-11-08
Sud	Ile a Vache	18.077795	-73.635249	15399	3506	0	208	29
Sud	Les Anglais	18.351568	-74.176403	29891	3981	1	266	76	2016-11-08
Sud	Les Cayes	18.262463	-73.764547	151696	4350	0	193	0	2016-11-08
Sud	Maniche	18.372653	-73.751606	23934	4350	1	195	21
Sud	Port-a-Piment	18.289627	-74.066214	18922	3981	1	251	60	2016-11-08
Sud	Port-Salut	18.117418	-73.905649	19098	3461	1	217	28	2016-11-08
Sud	Roche a Bateau	18.191154	-73.973489	18394	3461	1	235	45
Sud	Saint Jean du Sud	18.058311	-73.839586	25567	3461	1	214	24
Sud	Saint Louis du Sud	18.282519	-73.53137	64924	4083	0	157	33
Sud	Tiburon	18.336072	-74.319788	23279	3564	0	292	102	2016-11-08
Sud	Torbeck	18.245293	-73.88315	76083	3461	0	198	8
Sud-Est	Anse-a-Pitre	18.155537	-71.787354	30146	2776	0	138	157
Sud-Est	Bainet	18.214501	-72.784818	86755	3299	0	113	42
Sud-Est	Belle Anse	18.278278	-72.086063	75951	4089	1	141	82
Sud-Est	Cayes-Jacmel	18.273834	-72.402658	40348	4722	1	98	15
Sud-Est	Cotes-de-Fer	18.231558	-72.948785	49037	3299	0	148	77
Sud-Est	Grand Gosier	18.261667	-71.902625	17059	3220	1	121	113
Sud-Est	Jacmel	18.295685	-72.520817	187253	3272	1	83	0
Sud-Est	La Vallee	18.285233	-72.683789	36427	4858	1	92	21
Sud-Est	Marigot	18.287319	-72.296614	74700	4722	1	106	24
Sud-Est	Thiotte	18.215547	-71.853096	34925	2776	0	106	116
	Source of data			http://ihsi.ht/pdf/projection/Estimat_PopTotal_18ans_Menag2015.pdf	https://giovanni.gsfc.nasa.gov/giovanni/#service=DiArAvTs&starttime=&endtime=&data=TRMM_3B42_Daily_7_precipitation&dataKeyword=TRMM_3B42_daily	http://www.fao.org/fileadmin/user_upload/emergencies/docs/haiti-earthquake-map-agro%20ecological%20zones-FAO.pdf	https://www.openstreetmap.org/	https://www.openstreetmap.org/	Ministry of Public Health and Population

## Sheet: Cholera_alerts
Cholera alerts from reference [18]
Department	Commune	2013w27	2013w28	2013w29	2013w30	2013w31	2013w32	2013w33	2013w34	2013w35	2013w36	2013w37	2013w38	2013w39	2013w40	2013w41	2013w42	2013w43	2013w44	2013w45	2013w46	2013w47	2013w48	2013w49	2013w50	2013w51	2013w52	2014w1	2014w2	2014w3	2014w4	2014w5	2014w6	2014w7	2014w8	2014w9	2014w10	2014w11	2014w12	2014w13	2014w14	2014w15	2014w16	2014w17	2014w18	2014w19	2014w20	2014w21	2014w22
Artibonite	Anse Rouge	No data	No data	No data	No data	Red	Orange	No data	Orange	Green	Green	Orange	Green	Green	No data	No data	No data	Orange	No data	No data	No data	Red	Orange	Green	Green	No data	Green	Green	Green	Green	Green	Green	Green	Green	Green	Orange	Green	Green	Green	Green	Green	Green	Green	Green	Green	Green	Green	Green	Green
Artibonite	Desdunes	No data	No data	No data	No data	No data	No data	Green	Orange	Green	Green	No data	Green	Green	Orange	Orange	Red	Orange	Green	Green	Green	Green	Green	Green	Green	No data	Orange	No data	Orange	Green	Green	Green	Green	Green	Green	Orange	Green	Green	Green	Green	Green	Orange	Green	Green	Orange	Green	Green	Green	Green
Artibonite	Dessalines-Marchandes	Red	Red	Red	Red	Red	Red	Red	Red	Red	Red	Red	Red	Red	Red	Red	Red	Red	Red	Red	Red	Red	Red	Red	Orange	Green	No data	No data	No data	Orange	Green	Green	Green	Green	No data	Orange	Green	Green	Orange	Green	Green	Green	Green	Green	Orange	Orange	Green	Orange	Green
Artibonite	Ennery	Green	Orange	Red	Orange	Red	Red	Red	Red	Red	Orange	Red	Red	Red	Red	Orange	Red	Red	Red	Red	Red	Red	Red	Orange	Green	Green	Green	Green	Green	Red	Orange	Green	Green	Green	Green	Green	Green	Green	Green	Green	Orange	Green	Orange	Red	Orange	Green	Red	Red	Red
Artibonite	Gonaives	Red	Red	Red	Red	Red	Red	Red	Red	Red	Red	Red	Red	Red	Red	Red	Red	Red	Red	Red	Red	Red	Red	Red	Red	Red	Red	Red	Red	Red	Orange	Red	Red	Red	Red	Red	Red	Red	Red	Red	Red	Red	Red	Red	Red	Orange	Red	Red	Red
Artibonite	Grande Saline	Green	Green	Orange	Green	Red	Orange	Green	Green	Green	Red	Red	Orange	Green	Green	No data	Orange	Green	Green	Orange	Green	Red	Orange	Green	Green	Green	Green	Green	Green	Green	Green	Green	Green	Green	Green	Green	Green	Green	Green	Green	Green	Green	Green	Green	Green	Green	Green	Green	Green
Artibonite	Gros Morne	Orange	Green	Red	Orange	Green	Orange	Green	Green	Red	Orange	Green	Green	Orange	Red	Red	Red	Orange	Red	Red	Red	Red	Red	Red	Red	Red	Orange	Green	Green	Green	Green	Green	Orange	Green	Green	Green	Orange	Green	Orange	Green	Orange	Green	Green	Green	Green	Red	Orange	Red	Orange
Artibonite	L'Estere	Green	No data	No data	No data	No data	No data	Green	Orange	Red	Orange	Green	Orange	Green	Green	Orange	Red	Red	Red	Red	Orange	Green	Orange	Green	Green	Orange	Green	Green	Green	Green	Green	Green	Green	Orange	Green	Green	Green	Orange	Green	Orange	Green	Orange	Green	Orange	Green	Green	Green	Green	Orange
Artibonite	La Chapelle	Orange	Green	Green	Orange	Green	No data	Orange	Green	Green	Red	Red	Orange	Green	Green	Orange	Red	Orange	Green	Green	Green	Orange	Green	Green	Green	Green	Green	Green	Green	Green	Green	Green	Orange	Green	Green	Green	Green	Green	Green	Green	Orange	Green	Green	Orange	Green	Green	Green	Green	Green
Artibonite	Marmelade	Red	Red	Orange	Green	Red	Orange	Red	Orange	Green	Green	Orange	Green	Green	Red	Red	Orange	Green	Orange	Orange	Green	Green	Green	Green	Green	Red	Orange	Orange	Green	Green	Orange	Green	Green	Green	Orange	Green	Green	Green	Green	Orange	Green	Green	Orange	Red	Orange	Orange	Green	Green	Green
Artibonite	Petite Riviere de l'Artibonite	Red	Red	Red	Red	Red	Red	Red	Red	Red	Red	Red	Red	Red	Red	Red	Red	Red	Red	Red	Red	Red	Red	Orange	Green	Green	Green	Green	Green	Green	Green	Green	Green	Red	Red	Orange	Green	Orange	Green	Green	Green	Green	Green	Green	Orange	Green	Green	Orange	Green
Artibonite	Saint-Marc	Red	Red	Red	Red	Red	Red	Red	Red	Red	Red	Red	Red	Red	Red	Red	Red	Red	Red	Red	Red	Red	Red	Red	Red	Red	Red	Red	Red	Orange	Green	Red	Orange	Red	Orange	Green	Green	Red	Orange	Red	Orange	Green	Green	Green	Green	Red	Orange	Green	Red
Artibonite	Saint-Michel	Red	Red	Red	Red	Red	Red	Red	Red	Red	Red	Red	Red	Red	Red	Red	Red	Red	Red	Red	Red	Red	Red	Orange	Green	Green	Orange	Green	Green	Green	Orange	Green	Green	Green	Green	Green	Orange	Green	Green	Green	Green	Green	Green	Green	Green	Green	Green	Green	Green
Artibonite	Terre Neuve	No data	No data	No data	No data	No data	No data	No data	Red	Orange	No data	No data	No data	No data	No data	No data	Orange	Red	Orange	Orange	Red	Orange	Green	Green	Green	No data	Green	Green	Green	Green	Green	Green	Green	Green	Green	No data	Green	No data	Green	Green	Green	Green	Green	Green	Green	Green	Green	Green	Green
Artibonite	Verrettes	Red	Red	Red	Red	Red	Red	Red	Red	Red	Red	Red	Red	Red	Red	Red	Red	Red	Red	Red	Red	Red	Red	Red	Orange	Red	Orange	Green	Green	Green	Green	Red	Orange	Green	Green	Green	Green	Green	Orange	Green	Green	Green	Green	Orange	Green	Orange	Green	Green	Orange
Centre	Belladeres	Red	Orange	Orange	Green	Red	Red	Orange	Green	Green	Green	Green	Orange	Green	Green	Orange	Green	Orange	Red	Orange	Green	Orange	Red	Red	Red	Orange	Orange	Green	Green	Green	Orange	Green	Green	Orange	Green	Green	Green	Green	Green	Green	Green	Green	Green	Orange	Green	Green	Green	Green	Green
Centre	Boucan Carre	Green	Green	Green	Orange	Green	Orange	Red	Red	Red	Red	Red	Red	Orange	Green	Green	Green	Orange	Green	Green	Green	Orange	Green	Green	Green	Green	Green	Orange	Green	Green	Green	Green	Green	Green	Orange	Green	Green	Green	Orange	Orange	Green	Green	Green	Green	Green	Green	Orange	Green	Green
Centre	Cerca Carvajal	Green	Orange	Red	Red	Orange	Green	Green	Green	Green	Green	Orange	Green	Orange	Green	Green	Green	Green	Green	Green	Orange	Green	Green	Orange	Green	Green	Green	Green	Orange	Green	Orange	Green	Green	Green	Green	Green	Green	Green	Green	Green	Green	Green	Green	Green	Green	Green	Green	Green	Green
Centre	Cerca La Source	Green	Green	Orange	Green	Green	Green	Green	Orange	Green	Orange	Green	Green	Green	Green	Green	Orange	Green	Green	Green	Green	Orange	Red	Orange	Red	Orange	Orange	Green	Green	Orange	Green	Green	Green	Green	Orange	Green	Green	Orange	Green	Orange	Green	Green	Green	Green	Green	Green	Green	Green	Green
Centre	Hinche	Red	Red	Red	Red	Red	Red	Red	Red	Red	Red	Red	Red	Red	Red	Red	Red	Red	Red	Red	Red	Red	Red	Red	Red	Red	Red	Orange	Green	Green	Green	Green	Green	Green	Green	Red	Orange	Green	Green	Red	Red	Orange	Red	Red	Red	Red	Red	Orange	Red
Centre	Lascahobas	Red	Red	Red	Red	Red	Red	Red	Red	Red	Red	Red	Red	Red	Red	Red	Red	Red	Red	Red	Red	Red	Red	Red	Red	Red	Red	Red	Red	Red	Red	Red	Red	Red	Red	Orange	Green	Red	Orange	Green	Green	Green	Green	Red	Red	Red	Red	Orange	Red
Centre	Maissade	Red	Red	Red	Red	Red	Red	Red	Red	Red	Red	Orange	Green	Green	Green	Green	Green	Green	Green	Orange	Green	Green	Green	Green	Green	Green	Green	Green	Orange	Green	Green	Green	Green	Green	Orange	Green	Green	Green	Green	Green	Orange	Green	Green	Green	Orange	Green	Green	Green	Orange
Centre	Mirebalais	Red	Red	Red	Red	Red	Red	Red	Red	Red	Red	Red	Red	Red	Red	Red	Red	Red	Red	Red	Red	Red	Red	Red	Red	Red	Red	Red	Red	Red	Red	Red	Orange	Red	Red	Red	Orange	Red	Red	Red	Red	Red	Red	Red	Red	Red	Red	Red	Red
Centre	Saut-d'Eau	Green	Green	Orange	Green	Green	Green	Green	Orange	Green	Red	Red	Orange	Green	Green	Orange	Green	Green	Orange	Green	Green	Green	Orange	Green	Green	Orange	Green	Green	Green	Green	Green	Orange	Green	Green	Green	Green	Green	Green	Green	Green	Green	Green	Green	Orange	Green	Green	Green	Green	Green
Centre	Savanette	Green	Green	Orange	Orange	Green	Green	Orange	Red	Red	Red	Red	Orange	Red	Orange	Green	Red	Red	Red	Red	Red	Orange	Orange	Green	Green	Green	Green	Green	Green	Green	Green	Orange	Green	Green	Green	Green	Green	Green	Green	Green	Green	Green	Green	Green	Green	Green	Green	Green	Green
Centre	Thomassique	Green	Green	Orange	Green	Green	Orange	Red	Red	Red	Orange	Green	Orange	Red	Red	Red	Red	Orange	Green	Orange	Green	Green	Red	Orange	Green	Green	Green	Green	Green	Orange	Green	Green	Orange	Green	Green	Orange	Green	Green	Orange	Green	Orange	Green	Green	Green	Green	Orange	Green	Green	Green
Centre	Thomonde	Green	Orange	Green	Red	Orange	Green	Orange	Green	Green	Red	Orange	Red	Orange	Red	Red	Red	Orange	Red	Orange	Red	Red	Orange	Green	Green	Green	Green	Green	Orange	Green	Green	Orange	Green	Green	Green	Green	Green	Green	Green	Green	Green	Green	Green	Green	Green	Green	Green	Green	Orange
Grand'Anse	Abricots	Green	Green	Green	Green	Green	Red	Orange	Green	Green	Orange	Orange	Green	Red	Orange	Green	Green	Red	Red	Red	Red	Red	Red	Red	Red	Red	Orange	Green	Green	Green	Green	Green	Green	Green	Green	Green	Green	Green	Green	Orange	Green	Green	Green	Green	Green	Green	Green	Green	Green
Grand'Anse	Anse-d'Hainault	Orange	Green	Green	Green	Green	Orange	Green	Orange	Green	Red	Red	Red	Red	Orange	Green	Green	Red	Orange	Red	Red	Red	Red	Orange	Red	Orange	Green	Red	Orange	Green	Green	Green	Orange	Green	Orange	Green	Green	Green	Orange	Green	Green	Orange	Green	Green	Green	Orange	Green	Green	Green
Grand'Anse	Beaumont	Green	Green	Green	Green	Green	Green	Green	Green	Green	Green	Green	Green	Green	Green	Orange	Green	Green	Green	Green	Green	Green	Green	Green	Orange	Green	Green	Green	Orange	Green	Green	Orange	Green	Green	Green	Green	Orange	Green	Green	Green	Green	Green	Green	Green	Orange	Green	Green	Green	Green
Grand'Anse	Bonbon	Green	Green	Green	Green	Green	Green	Green	Green	Green	Green	Green	Orange	Green	Green	Orange	Green	Green	Green	Green	Green	Green	Green	Green	Green	Green	Green	Green	Green	No data	Green	Green	Green	Green	Green	Green	Green	Green	Green	Green	Green	Green	Green	Green	Green	Green	Green	Green	Green
Grand'Anse	Chambellan	Orange	Green	Green	Orange	Green	Green	Orange	Green	Orange	Red	Red	Red	Orange	Green	Green	Orange	Green	Orange	Green	Green	Green	Green	Orange	Green	Green	Green	Green	Green	Green	Green	Green	Green	Green	Green	Green	Green	Green	Green	Green	Green	Orange	Green	Green	Green	Green	Green	Green	Green
Grand'Anse	Corail	Green	Green	Orange	Green	Green	Green	Green	Green	Green	Green	Green	Green	Orange	Green	Green	Green	Green	Green	Green	Green	Green	Green	Orange	Green	Green	Green	Green	Green	Green	Green	Green	Green	Green	Green	Green	Green	Green	Green	Green	Green	Green	Green	Green	Green	Green	Green	Green	Green
Grand'Anse	Dame-Marie	Green	Green	Green	Green	Orange	Green	Orange	Green	Green	Green	Green	Orange	Green	Green	Green	Red	Orange	Red	Red	Red	Red	Orange	No data	Orange	No data	No data	Green	Green	Orange	Green	Green	Green	Green	Green	Green	Green	Green	Green	Green	Green	Green	Green	Green	Green	Green	Green	Green	Green
Grand'Anse	Jeremie	Red	Red	Orange	Green	Orange	Green	Red	Red	Red	Red	Red	Red	Red	Red	Red	Red	Red	Red	Red	Red	Red	Red	Red	Red	Red	Red	Red	Red	Orange	Red	Red	Orange	Green	Green	Green	Green	Green	Green	Green	Orange	Green	Green	Green	Orange	Green	Green	Orange	Green
Grand'Anse	Les Irois	Orange	Green	Green	Green	Orange	Red	Orange	Green	Green	Orange	Green	Green	Red	Red	Orange	Green	Green	No data	Orange	Green	No data	Orange	Green	Green	Green	Green	Green	No data	Green	Green	Green	Green	Green	Green	Green	Green	Green	Green	Green	Green	Green	Green	Green	Green	Green	Green	Green	Green
Grand'Anse	Moron	Green	Green	Orange	Green	Green	Green	Orange	Red	Red	Red	Red	Red	Red	Red	Red	Red	Red	Red	Red	Orange	Red	Red	Red	Orange	Green	Green	Green	No data	No data	Green	Green	Green	Green	Green	Green	Green	Green	Green	Green	Green	Green	Green	Green	Green	Green	Green	Green	Green
Grand'Anse	Pestel	Green	Orange	Green	Orange	Green	Green	Green	Green	Orange	Green	Green	Orange	Red	Orange	Green	Green	Orange	Green	No data	Green	Green	Green	Orange	Green	No data	Green	Green	Green	Orange	Green	Orange	Red	Red	Orange	Green	Green	Green	Green	Green	Green	Orange	Green	Green	Green	Green	Green	Green	Green
Grand'Anse	Roseaux	Red	Orange	Red	Red	Red	Red	Red	Orange	Green	Orange	Red	Orange	Green	Green	Red	Red	Red	Red	Red	Red	Red	Red	Orange	Green	Green	Green	Green	Green	Green	Green	Orange	Green	Green	Green	Green	Green	Green	Green	Green	Green	Green	Green	Green	Green	Green	Orange	Green	Green
Nippes	Anse-a-Veau	Green	Green	Green	Green	Green	Green	Green	Green	Green	Green	Green	Green	Green	Green	Green	Green	Green	Green	Green	Green	Green	Green	Green	Green	Green	Green	Green	Green	Green	Green	Green	Green	Green	Green	Green	Green	Green	Green	Green	Green	Green	Green	Green	Green	Green	Green	Green	Green
Nippes	Arnaud	Green	Green	Green	Orange	Green	Green	Green	Green	Green	Green	Green	Green	Green	Green	Green	Green	Green	Green	Green	Green	Green	Green	Green	Green	Green	Green	Green	Green	Green	Green	Orange	Orange	Green	Green	Orange	Green	Green	Green	Green	Green	Green	Green	Green	Green	Green	Green	Green	Green
Nippes	Baraderes	Orange	Green	Green	Green	Orange	Green	Orange	Green	Red	Orange	Green	Green	Green	Orange	Green	Orange	Green	Green	Green	Orange	Green	Green	Orange	Green	Green	Green	Green	Green	Green	Green	Green	Green	Green	Green	Red	Orange	Green	Green	Green	Orange	Green	Orange	Green	Green	Green	Green	Green	Green
Nippes	Fonds-des-Negres	Green	Green	Green	Green	Green	Green	Green	Green	Green	Green	Green	Orange	Green	Green	Green	Green	Green	Orange	Red	Orange	Green	Red	Red	Red	Red	Orange	Green	Red	Orange	Green	Green	Green	Green	Green	Orange	Green	Green	Green	Green	Green	Green	Green	Green	Green	Green	Green	Green	Green
Nippes	Grand Boucan	Green	Green	Green	Green	Green	Green	Green	Green	Green	Green	Green	Green	Green	Green	Green	Green	Green	Green	Green	Green	Green	Green	Green	Green	Green	Green	Green	Green	Green	Green	Green	Green	Green	Green	Green	Green	Green	Green	Green	Green	Green	Green	Green	Green	Green	Green	Green	Green
Nippes	L'Asile	Green	Green	Green	Green	Green	Green	Green	Green	Green	Green	Green	Green	Red	Orange	Orange	Red	Orange	Green	Green	Green	Green	Orange	Green	Green	Orange	Green	Green	Green	Green	Green	Green	Green	Green	Orange	Green	Green	Green	Green	Green	Green	Green	Green	Green	Green	Green	Green	Green	Green
Nippes	Miragoane	Green	Green	Green	Orange	Green	Green	Orange	Green	Green	Orange	Green	Green	Green	Green	Green	Orange	Red	Red	Red	Red	Orange	Green	Red	Red	Orange	Red	Orange	Orange	Red	Orange	Green	Green	Green	Green	Green	Red	Orange	Green	Green	Green	Green	Green	Green	Green	Green	Green	Green	Green
Nippes	Paillant	Orange	Green	Green	Green	Green	Green	Green	Green	Green	Green	Green	Green	Green	Green	Orange	Green	Green	Green	Green	Green	Green	Green	Green	Green	Green	Green	Green	Green	Green	Green	Green	Green	Green	Green	Green	Green	Green	Green	Green	Green	Green	Green	Green	Green	Green	Green	Green	Green
Nippes	Petit Trou de Nippes	Green	Green	Green	Orange	Green	Green	Green	Green	Green	Red	Red	Orange	Green	Green	Green	Green	Green	Red	Orange	Green	Green	Green	Green	Green	Green	Green	Green	Green	Green	Green	Green	Green	Green	Green	Green	Green	Green	Green	Green	Green	Green	Green	Green	Green	Green	Green	Green	Green
Nippes	Petite Riviere de Nippes	Green	Green	Green	Green	Green	Green	Green	Green	Green	Green	Green	Green	Green	Green	Green	Green	Green	Green	Green	Green	Green	Green	Green	Green	Green	Green	Green	Green	Green	Green	Green	Green	Green	Green	Green	Green	Green	Green	Green	Green	Green	Green	Green	Green	Green	Green	Green	Green
Nippes	Plaisance du Sud	Green	Green	Green	Green	Green	Green	Green	Green	Green	Green	Green	Green	Red	Orange	Green	Green	Orange	Green	Green	Orange	Green	Green	Green	Green	Green	Green	Green	Green	Green	Green	Green	Green	Green	Green	Green	Green	Orange	Green	Green	Green	Green	Green	Green	Green	Green	Green	Green	Green
Nord	Acul du Nord	No data	No data	No data	No data	No data	No data	No data	No data	No data	No data	No data	No data	No data	No data	No data	No data	No data	No data	No data	No data	No data	No data	No data	No data	No data	No data	No data	No data	No data	No data	No data	No data	No data	No data	No data	No data	No data	No data	No data	No data	No data	No data	No data	No data	No data	No data	No data	No data
Nord	Bahon	Orange	Green	Red	Orange	Green	Green	Green	Green	Green	Orange	Green	Green	Green	Orange	Green	Green	Green	Green	Orange	Green	Green	Green	Green	Green	Green	Green	Green	Green	Green	Green	Green	Green	Green	Green	Green	Green	Green	Green	Green	Green	Green	Green	Green	Green	Green	Green	Green	Green
Nord	Bas Limbe	No data	No data	No data	No data	No data	No data	No data	No data	No data	No data	No data	No data	No data	No data	No data	No data	No data	No data	No data	No data	No data	No data	No data	No data	No data	No data	No data	No data	No data	No data	No data	No data	No data	No data	No data	No data	No data	No data	No data	No data	No data	No data	No data	No data	No data	No data	No data	No data
Nord	Borgne	Red	Red	Orange	Red	Red	Red	Red	Orange	Green	Green	Orange	Green	Green	Green	Red	Red	Red	Red	Red	Red	Red	Red	Orange	Green	Green	Orange	Green	Red	Red	Orange	Green	Green	Green	Green	Orange	Green	Orange	Green	Orange	Green	Green	Green	Green	Green	Orange	Green	Green	Green
Nord	Cap Haitien	Red	Red	Red	Red	Red	Red	Red	Red	Red	Red	Red	Red	Red	Red	Red	Red	Red	Red	Red	Red	Red	Red	Orange	Red	Orange	Green	Red	Orange	Green	Green	Green	Orange	Green	Red	Orange	Green	Green	Green	Green	Green	Green	Green	Green	Green	Green	Green	Green	Red
Nord	Dondon	Green	Green	Green	Green	Green	Orange	Green	Green	Green	Orange	Green	Orange	Green	Orange	Green	Green	Orange	Red	Orange	Green	Green	Orange	Green	Green	Green	Green	Green	Green	Green	Orange	Green	Green	Green	Green	Orange	Green	Green	Orange	Green	Green	Green	Green	Green	Green	Green	Green	Orange	Green
Nord	Grande Riviere du Nord	Orange	Green	Red	Red	Red	Orange	Green	Green	Green	Green	Green	Green	Orange	Green	No data	Green	Orange	Green	Orange	Green	Orange	Green	Green	Green	Green	Green	Green	Green	Green	Green	Green	Green	Green	Orange	Green	Green	Green	Green	Green	Orange	Green	Green	Green	Green	Orange	Green	Green	Green
Nord	La Victoire	Orange	Orange	Orange	Green	Green	Green	Green	Orange	Green	Green	Orange	Green	Green	Green	Orange	Orange	Green	Red	Red	Red	Orange	Green	Red	Orange	Green	Green	Orange	No data	Orange	Green	Green	Green	Green	Green	Green	Green	Green	Green	Green	Orange	Green	Green	Green	Green	Green	Green	Green	Green
Nord	Limbe	Red	Orange	Red	Red	Red	Orange	Green	Green	Red	Orange	Red	Red	Orange	Green	Red	Red	Red	Red	Red	Red	Red	Red	Red	Orange	Red	Orange	Green	Green	Green	Orange	Green	Green	Green	Green	Green	Green	Green	Orange	Red	Orange	Orange	Green	Green	Orange	Green	Green	Green	Green
Nord	Limonade	No data	No data	No data	No data	No data	No data	No data	No data	No data	No data	No data	No data	No data	No data	No data	No data	No data	No data	No data	No data	No data	No data	No data	No data	No data	No data	No data	No data	No data	No data	No data	No data	No data	No data	No data	No data	No data	No data	No data	No data	No data	No data	No data	No data	No data	No data	No data	No data
Nord	Milot	Orange	Orange	Green	Red	Orange	Green	Green	Green	Green	Green	Green	Orange	Green	Green	Orange	Green	Green	Red	Orange	Red	Red	Orange	Orange	Green	Green	Green	Green	Green	Orange	Green	Green	Green	Green	Green	Green	Green	Green	Green	Green	Green	Green	Green	Green	Green	Green	Green	Green	Orange
Nord	Pignon	Red	Orange	Green	Orange	Green	Green	Green	Green	Green	Green	Green	Green	Red	Orange	Green	Orange	Green	Green	Red	Orange	Green	Green	Green	Green	Green	Orange	Green	Green	Green	Orange	Red	Orange	Green	Green	Orange	Green	Green	Green	Green	Orange	Green	Green	Green	Green	Green	Green	Green	Green
Nord	Pilate	Red	Orange	Green	Green	Green	Green	Green	Green	Green	Green	Green	Green	Orange	Green	Green	Green	Orange	Green	Green	Green	Red	Red	Red	Orange	Green	Orange	Green	Orange	Green	Red	Orange	Green	Green	Green	Green	Red	Orange	Green	Green	Orange	Green	Green	Orange	Green	Green	Green	Orange	Green
Nord	Plaine du Nord	No data	No data	No data	No data	No data	No data	No data	No data	No data	No data	No data	No data	No data	No data	No data	No data	No data	No data	No data	No data	No data	No data	No data	No data	No data	No data	No data	No data	No data	No data	No data	No data	No data	No data	No data	No data	No data	No data	No data	No data	No data	No data	No data	No data	No data	No data	No data	No data
Nord	Plaisance	Red	Red	Red	Red	Red	Orange	Red	Orange	Green	Green	Orange	Green	Red	Red	Orange	Red	Orange	Green	Green	Green	Red	Orange	Green	Green	Red	Red	Orange	Green	Green	Green	Green	Green	Green	Red	Orange	Orange	Green	Green	Red	Orange	Green	Red	Red	Orange	Green	Green	Orange	Green
Nord	Port Margot	Green	Green	Green	Orange	Green	Green	Orange	Red	Red	Orange	Orange	Green	Green	Green	Green	Red	Orange	Red	Red	Red	Orange	Green	No data	Green	Orange	Green	Orange	Red	Orange	Red	Orange	Green	Green	Orange	Green	No data	Green	Green	Orange	No data	Orange	No data	Green	No data	Green	Green	Green	Orange
Nord	Quartier Morin	Red	Red	Red	Red	Red	Red	Red	Red	Red	Red	Red	Red	Red	Red	Red	Red	Red	Red	Red	Red	Red	Red	Red	Red	Red	Orange	Green	Green	Green	Green	Green	Green	Green	Green	Green	Green	Green	Orange	Green	Red	Red	Orange	Green	Green	Green	Green	Green	Green
Nord	Ranquitte	Green	Green	Green	Green	Red	Orange	Green	Green	Orange	Green	Green	Orange	Green	Red	Red	Red	Red	Orange	Green	Green	Green	Orange	Green	Green	Green	Green	Orange	Green	Green	Green	Green	Green	Green	Green	No data	Green	Green	Green	Green	Green	Orange	Green	Green	Green	Green	Green	Green	Green
Nord	St. Raphael	Red	Red	Orange	Green	Red	Orange	Green	Green	Green	Green	Green	Green	Red	Red	Red	Red	Red	Orange	Green	Green	Green	Green	Green	Green	Green	Green	Green	Green	Green	Green	Green	Green	Green	Green	Green	Orange	Green	Green	Green	Green	Green	Green	Green	Green	Green	Green	Green	Orange
Nord-Est	Capotille	Green	Green	Green	Green	Green	Green	Green	Green	Green	Green	Green	Green	Orange	Orange	Red	Orange	Red	Orange	Green	Red	Orange	Green	Green	Green	Green	Green	Green	Green	Green	Green	Green	Green	Green	Green	Green	Green	Green	Green	Green	Green	Green	Green	Green	Green	Green	Green	Green	Green
Nord-Est	Caracol	Green	Green	Green	Green	Green	Green	Green	Green	Green	Green	Green	Green	Green	Green	Green	Green	Green	Green	Green	Green	Green	Green	Green	Green	Green	Green	Green	Green	Green	Green	Green	Green	Green	Green	Green	Green	Green	Green	Green	Green	Green	Green	Green	Green	Green	Green	Green	Green
Nord-Est	Carice	Green	Green	Orange	Green	Green	Green	Green	Green	Green	Green	Green	Green	Green	Green	Green	Orange	Green	Orange	Green	Green	Green	Green	Green	Red	Orange	Green	Green	Green	Green	Green	Green	Green	Green	Green	Green	Green	Green	Green	Green	Green	Green	Green	Green	Green	Green	Green	Green	Green
Nord-Est	Ferrier	Green	Green	Green	Green	Green	Green	Green	Green	Green	Green	Green	Green	Green	Green	Green	Green	Green	Green	Green	Green	Green	Green	Green	Green	Green	Green	Green	Green	Green	Green	Green	Green	Green	Green	Green	Green	Green	Green	Green	Green	Green	Green	Green	Green	Green	Green	Green	Green
Nord-Est	Fort Liberte	Green	Green	Orange	Green	Green	Green	Green	Green	Green	Green	Green	Green	Green	Orange	Green	Orange	Green	Green	Red	Orange	Orange	Green	Green	Orange	Green	Green	Green	Green	Green	Green	Green	Green	Green	Green	Green	Green	Green	Green	Green	Green	Green	Green	Green	Green	Green	Green	Green	Green
Nord-Est	Mombin Crochu	Green	Green	Green	Green	Green	Green	Green	Green	Green	Green	Green	Green	Green	Green	Green	Red	Orange	Green	Orange	Red	Orange	Green	Orange	Green	Green	Orange	Orange	Green	Orange	Red	Orange	Green	Green	Green	Green	Green	Green	Orange	Green	Orange	Green	Green	Green	Green	Green	Orange	Green	Green
Nord-Est	Mont Organise	Green	Green	Green	Green	Green	Green	Orange	Green	Orange	Green	Green	Green	Green	Green	Red	Red	Red	Orange	Green	Red	Orange	Green	Red	Orange	Green	Orange	Red	Orange	Green	Green	Green	Green	Orange	Green	Green	Green	Green	Green	Green	Green	Green	Green	Green	Green	Green	Green	Green	Green
Nord-Est	Ouanaminthe	Red	Orange	Red	Red	Orange	Green	Green	Green	Green	Orange	Orange	Green	Red	Red	Red	Red	Red	Red	Red	Red	Red	Red	Red	Orange	Green	Red	Orange	Green	Green	Green	Green	Green	Green	Green	Green	Green	Green	Green	Green	Green	Green	Green	Green	Green	Green	Green	Green	Green
Nord-Est	Perches	Green	Green	Green	Green	Green	Green	Green	Green	Green	Green	Green	Green	Green	Green	Green	Green	Green	Green	Green	Green	Green	Green	Green	Green	Orange	Green	Green	Green	Green	Green	Green	Green	Orange	Green	Green	Green	Green	Green	Green	Green	Green	Green	Green	Green	Green	Green	Green	Green
Nord-Est	Sainte Suzanne	Green	Green	Green	Green	Green	Green	Green	Green	Green	Green	Green	Orange	Green	Green	Green	Green	Green	Green	Green	Green	Green	Green	Green	Green	Green	Orange	Green	Green	Orange	Green	Orange	Green	Green	Green	Green	Orange	Green	Green	Green	Green	Green	Green	Green	Green	Green	Green	Orange	Green
Nord-Est	Terrier Rouge	Green	Green	Green	Green	Green	Green	Green	Green	Green	Green	Green	Red	Orange	Green	Green	Green	Green	Green	Green	Green	Green	Green	Red	Orange	Green	Green	Green	Green	Green	Green	Green	Green	Green	Green	Green	Green	Green	Green	Green	Green	Green	Green	Green	Green	Green	Green	Green	Green
Nord-Est	Trou du Nord	Green	Green	Green	Orange	Green	Green	Green	Green	Green	Green	Green	Green	Green	Green	Green	Green	Orange	Green	Orange	Green	Green	Red	Orange	Green	Green	Green	Green	Orange	Green	Green	Green	Green	Green	Green	Green	Green	Green	Green	Green	Green	Green	Green	Green	Green	Green	Green	Green	Green
Nord-Est	Valliere	Green	Green	Green	Green	Green	Green	Green	Green	Green	Green	Green	Green	Green	Green	Green	Green	Green	Orange	Green	Orange	Green	Green	Green	Green	Green	Green	Green	Green	Green	Green	Green	Green	Green	Green	Green	Green	Green	Green	Green	Green	Green	Green	Green	Green	Green	Green	Green	Green
Nord-Ouest	Anse a Foleur	Orange	Red	Orange	Orange	Green	Green	Red	Orange	Green	Orange	Green	Orange	Green	Green	Green	Orange	Green	Orange	Green	Green	Orange	Green	Orange	Green	Green	Green	Orange	Green	Green	Green	Green	Green	Orange	Green	Green	Green	Green	Green	Green	Orange	Green	Green	Green	Green	Green	Green	Green	Green
Nord-Ouest	Baie de Henne	No data	Green	Orange	Green	No data	No data	No data	No data	Green	Green	Orange	Green	Green	Green	Green	Orange	Green	Green	Green	Green	Orange	Green	Green	Green	Green	Green	Green	Green	Green	Green	Green	Green	Green	Orange	Green	Green	Green	Green	Green	Green	Green	Green	Green	Green	Green	Green	Green	Green
Nord-Ouest	Bassin Bleu	Orange	Green	Orange	Green	Green	Orange	Green	Green	Green	Orange	Green	Green	Green	Green	Green	Green	Green	Green	Green	Red	Red	Orange	Green	Green	Red	Orange	Green	Green	Green	Green	Green	Green	Green	Orange	Green	Green	Green	Green	Orange	Green	Green	Green	Green	Green	Green	Green	Green	Green
Nord-Ouest	Bombardopolis	No data	No data	No data	No data	No data	No data	No data	No data	Green	Green	Green	Green	Green	Green	Green	Green	Green	Green	Green	Green	Green	Green	Green	Green	Green	Green	Green	Green	Green	Green	Green	Green	Green	Green	Green	Green	Green	Green	Green	Green	Green	Green	Green	Green	Green	Green	Green	Green
Nord-Ouest	Chansolme	No data	Orange	Green	Green	Green	Green	Green	Green	Orange	Green	Green	Orange	Green	Green	Green	Green	Green	Green	Green	Orange	Green	Green	Orange	Orange	Green	Green	Green	Green	Green	Green	Green	Green	Green	Green	Orange	Green	Green	Green	Green	Green	Green	Green	Green	Green	Green	Green	Green	Green
Nord-Ouest	Jean Rabel	No data	No data	No data	No data	No data	Green	Green	Orange	Green	Green	Green	Green	Green	Green	Orange	Green	Green	Green	Red	Red	Orange	Green	Green	Green	Green	Green	Green	Orange	Green	Green	Green	Green	Green	Green	Green	Green	Green	Green	Green	Green	Green	Green	Green	Green	Green	Green	Green	Green
Nord-Ouest	La Tortue	No data	No data	No data	No data	No data	Green	Red	Red	Orange	Orange	Green	Green	Green	Green	Red	Orange	Green	Green	Red	Orange	Green	Green	Green	Green	Orange	Green	Green	Green	Green	Green	Green	Green	Green	Green	Green	Green	Green	Green	Green	Orange	Green	Green	Green	Green	Green	Green	Green	Green
Nord-Ouest	Mole Saint Nicolas	No data	No data	No data	No data	No data	Orange	Green	Orange	Green	Orange	Orange	Green	Green	Green	Green	Orange	Green	Orange	Green	Green	Green	Red	Orange	Green	Green	Orange	Green	Orange	Green	Green	Green	Green	Green	Green	Green	Green	Green	Green	Green	Green	Green	Green	Green	Green	Green	Green	Green	Green
Nord-Ouest	Port de Paix	Red	Orange	Red	Red	Red	Red	Red	Red	Red	Red	Red	Red	Red	Red	Red	Red	Red	Red	Red	Red	Red	Red	Red	Red	Red	Orange	Green	Green	Green	Green	Green	Red	Orange	Green	Green	Green	Green	Green	Orange	Green	Red	Orange	Orange	Green	Green	Orange	Green	Green
Nord-Ouest	Saint Louis du Nord	Green	Orange	Green	Green	Green	Green	Green	Red	Red	Red	Orange	Red	Red	Red	Red	Red	Red	Red	Red	Orange	Red	Orange	Green	Green	Green	Orange	Green	Green	Green	Orange	Green	Green	Green	Orange	Green	Green	Green	Green	Green	Green	Green	Green	Green	Green	Green	Green	Green	Green
Ouest	Anse-a-Galet	Green	Green	Green	Green	Green	Green	Green	No data	No data	Green	Green	Green	Green	Green	Green	Orange	Green	Green	Green	Green	Green	Green	Green	Green	Green	Green	Green	Green	Green	Green	Green	Green	No data	Green	Green	Green	Green	Green	Green	Green	Green	Green	Green	Green	Green	Green	Green	Green
Ouest	Arcahaie	Red	Red	Orange	No data	Red	Red	Red	Red	Red	Red	Red	Orange	No data	Red	Red	Red	Red	Red	Red	Orange	Green	Red	Red	Orange	Orange	No data	No data	Orange	Orange	Green	Red	Orange	Green	Orange	No data	Green	Green	Green	Green	No data	No data	No data	No data	No data	No data	No data	No data	No data
Ouest	Cabaret	Red	Red	Red	Red	Red	Red	Red	Red	Red	Red	Red	Red	Red	Orange	Green	Red	Red	Red	Red	Red	Orange	Orange	Red	Orange	Green	Green	Orange	Red	Orange	Orange	Green	Green	Green	Green	Orange	Green	Green	Green	Green	Green	Green	Red	Red	Red	Red	Orange	Red	Orange
Ouest	Cornillon-Grand-Bois	No data	No data	No data	No data	No data	No data	No data	No data	No data	Red	Red	Red	Orange	Green	Red	Red	Orange	No data	No data	No data	No data	No data	No data	No data	No data	No data	No data	No data	No data	No data	No data	No data	No data	No data	No data	No data	No data	No data	No data	No data	No data	No data	No data	No data	Green	Orange	Green	Green
Ouest	Croix-des-Bouquets	Red	Red	Red	Red	Red	Red	Red	Red	Red	Red	Red	Red	Red	Red	Red	Red	Red	Red	Red	Red	Red	Red	Red	Red	Red	Red	Orange	Red	Red	Orange	Green	Green	Green	Green	Green	Orange	Green	Green	Green	Orange	Green	Green	Green	Green	Green	Green	Orange	Green
Ouest	Fonds-Verrettes	No data	No data	No data	No data	No data	No data	No data	No data	No data	No data	No data	No data	No data	No data	No data	No data	No data	No data	No data	No data	No data	No data	No data	No data	No data	No data	No data	No data	No data	No data	No data	No data	No data	No data	No data	No data	No data	No data	No data	No data	No data	No data	No data	No data	No data	No data	No data	No data
Ouest	Ganthier	Red	Red	Red	Red	Red	Red	Red	Red	Orange	Green	Orange	Green	Green	Green	Green	Red	Red	Red	Red	Red	Orange	Green	Green	Green	Green	Green	Green	Green	Orange	Green	Orange	Green	Green	Green	Green	Green	Orange	Green	Green	No data	Green	Orange	Green	Green	Green	Green	Green	Green
Ouest	Grand-Goave	No data	No data	No data	No data	No data	No data	No data	No data	No data	No data	No data	No data	No data	No data	No data	No data	No data	No data	No data	No data	No data	No data	No data	No data	No data	No data	No data	No data	No data	No data	No data	No data	No data	No data	No data	No data	No data	No data	No data	No data	No data	No data	No data	No data	No data	No data	No data	No data
Ouest	Gressier	No data	No data	No data	No data	No data	No data	No data	No data	No data	Green	Green	Orange	Red	Orange	Green	Green	Green	Green	Green	Green	Green	No data	Orange	Green	Green	Green	Green	Green	Green	No data	No data	No data	No data	No data	No data	Green	Green	Red	Orange	Green	Green	Green	Green	Green	Orange	Red	Red	Orange
Ouest	Leogane	Red	Red	Orange	Red	Red	Red	Orange	Red	Red	Red	Red	Red	Red	Red	Orange	Green	No data	Orange	Red	Red	Red	Red	Red	Red	Red	Red	Orange	Red	Red	Red	Red	Red	Red	Orange	No data	No data	No data	No data	No data	No data	No data	No data	No data	No data	No data	No data	No data	No data
Ouest	Petit-Goave	No data	No data	No data	No data	No data	Green	Green	Orange	Green	Orange	Green	Green	Orange	Red	Orange	Green	Green	Green	Red	Orange	Green	Green	Green	Green	No data	No data	No data	No data	No data	No data	No data	No data	No data	No data	No data	Green	Green	Green	Green	Green	Green	Green	Green	Green	Green	Green	Green	Green
Ouest	Pointe a Raquette	No data	No data	No data	No data	No data	No data	No data	No data	No data	No data	No data	No data	No data	No data	No data	No data	No data	No data	No data	No data	No data	No data	No data	No data	No data	No data	No data	No data	No data	No data	No data	No data	No data	No data	No data	No data	No data	No data	No data	No data	No data	No data	No data	No data	No data	No data	No data	No data
Ouest	Thomazeau	Green	No data	No data	No data	No data	No data	No data	No data	No data	No data	No data	No data	No data	No data	Green	Green	Green	Green	Orange	Green	Green	Orange	No data	No data	No data	No data	No data	No data	No data	No data	No data	No data	No data	No data	No data	No data	No data	No data	No data	No data	No data	No data	No data	No data	No data	No data	No data	No data
Ouest	Carrefour	Red	Red	Red	Red	Red	Red	Red	Red	Red	Red	Red	Red	Red	Red	Red	Red	Red	Red	Red	Red	Red	Red	Red	Orange	Red	Red	Red	Orange	Green	Orange	Green	Green	Green	Green	Orange	No data	No data	No data	No data	No data	No data	No data	No data	No data	No data	No data	No data	No data
Ouest	Cite Soleil	Red	Red	Red	Red	Red	Red	Red	Red	Red	Red	Red	Red	Red	Red	Red	Red	Red	Red	Red	Red	Red	Red	Red	Red	Orange	Red	Red	Orange	Green	Red	Red	Red	Red	Red	Orange	Red	Orange	Orange	Green	No data	Orange	Green	Orange	Green	Green	Orange	Green	Green
Ouest	Delmas	Red	Red	Red	Red	Orange	Red	Orange	Green	Green	Red	Orange	Red	Red	Red	Red	Red	Red	Red	Red	Red	Red	Red	Red	Red	Red	Red	Red	Orange	Red	Red	Red	Red	Red	Orange	Red	Orange	Green	Red	Red	Red	Red	Red	Red	Red	Red	Orange	Green	Red
Ouest	Kenscoff	No data	No data	No data	No data	No data	No data	No data	No data	No data	No data	No data	No data	No data	No data	No data	No data	No data	No data	No data	No data	No data	No data	No data	No data	No data	No data	No data	No data	No data	No data	No data	No data	No data	No data	No data	No data	No data	No data	No data	No data	No data	No data	No data	No data	No data	No data	No data	No data
Ouest	Petion Ville	No data	No data	No data	No data	No data	No data	No data	No data	No data	No data	No data	No data	No data	No data	No data	No data	No data	No data	No data	No data	No data	No data	No data	No data	No data	No data	No data	No data	No data	No data	No data	No data	No data	No data	No data	No data	No data	No data	No data	No data	No data	No data	No data	No data	No data	No data	No data	No data
Ouest	Port-au-Prince	Red	Red	Red	Red	Red	Red	Red	Red	Red	Red	Red	Red	Red	Red	Red	Red	Red	Red	Red	Red	Red	Orange	Red	Red	Orange	Red	Red	Orange	Green	Green	Green	Red	Red	Red	Red	Orange	Red	Red	Orange	Green	Green	Green	Green	Red	Orange	Red	Red	Orange
Ouest	Tabarre	Green	Green	Green	Green	Green	Green	Green	Green	Green	Orange	Red	Red	Orange	Red	Orange	Red	Red	Red	Red	Red	Orange	Green	Green	Red	Red	Orange	Green	Green	Green	Green	Green	Green	Orange	Green	Orange	Green	Green	Green	Green	Orange	Green	Green	Orange	Green	Green	Orange	Green	Orange
Sud	Aquin	Green	Green	Green	Green	Green	Green	Green	Green	Green	Orange	Green	Green	Green	Orange	Green	Green	Green	Green	Green	Green	Green	Orange	Green	Green	Green	Green	Orange	Green	Green	Green	Green	Orange	Green	Green	Green	Green	Green	Green	Green	Green	Green	Green	Green	Green	Green	Green	Green	Green
Sud	Arniquet	No data	No data	No data	No data	No data	No data	No data	No data	No data	No data	No data	No data	No data	No data	No data	No data	No data	No data	No data	No data	No data	No data	No data	No data	No data	No data	No data	No data	No data	No data	No data	No data	No data	No data	No data	No data	No data	No data	No data	No data	No data	No data	No data	No data	No data	No data	No data	No data
Sud	Camp Perrin	Orange	Green	Green	Green	Orange	Green	Green	Green	Orange	Green	Green	Green	Green	Orange	Green	Green	Green	Orange	Green	Orange	Green	Green	Green	Green	Green	Green	Green	Orange	Green	Orange	Green	Green	Green	Green	Green	Orange	Green	Green	Green	Green	Green	Green	Green	Green	Green	Green	Green	Green
Sud	Cavaillon	Green	Green	Green	Green	Green	Orange	Green	Orange	Green	Green	Green	Green	Green	Green	Orange	Green	Orange	Green	Orange	Green	Green	Green	Green	Green	Green	Green	Orange	Green	Green	Green	Green	Green	Orange	Green	Green	Orange	Green	Green	Green	Green	Green	Green	Green	Green	Green	Green	Green	Green
Sud	Chantal	No data	No data	No data	No data	No data	No data	No data	No data	No data	No data	No data	No data	No data	No data	No data	No data	No data	No data	No data	No data	No data	No data	No data	No data	No data	No data	No data	No data	No data	No data	No data	No data	No data	No data	No data	No data	No data	No data	No data	No data	No data	No data	No data	No data	No data	No data	No data	No data
Sud	Chardonnieres	Green	Green	Green	Green	Green	Green	Green	Green	Green	Green	Green	Green	Green	Green	Orange	Green	Green	Green	Green	Green	Green	Orange	Green	Green	Green	Green	Green	Green	Green	Green	Green	Green	Green	Green	Green	Green	Green	Green	Green	Green	Green	Green	Green	Green	Green	Green	Green	Green
Sud	Coteaux	Green	Green	Green	Green	Green	Green	Green	Orange	Green	Green	Green	Green	Green	Green	Green	Green	Green	Green	Green	Orange	Green	Orange	Green	Green	Green	Red	Orange	Green	Green	Green	Orange	Orange	Red	Red	Orange	Red	Orange	Green	Green	Green	Green	Green	Green	Green	Green	Green	Green	Green
Sud	Ile a Vache	Green	Green	Green	Green	Green	Green	Green	Green	Green	Green	Green	Green	Green	Green	Green	Green	Green	Orange	Green	Orange	Green	Green	Green	Green	Green	Orange	Green	Green	No data	Green	Green	Green	Green	Green	Green	Green	Green	Green	Green	Green	Green	Green	Green	Green	Green	Green	Green	Green
Sud	Les Anglais	Green	Green	Orange	Green	Green	Green	Green	Green	Green	Orange	Green	Green	Green	Green	Orange	Green	Orange	Green	Green	Green	Green	Orange	Green	Green	Green	Orange	Green	Orange	No data	Green	Green	Green	Green	Orange	Green	Green	Green	Green	Green	Green	Green	Green	Green	Green	Green	Green	Green	Green
Sud	Les Cayes	Green	Green	Green	Orange	Green	Green	Green	Orange	Red	Orange	Green	Orange	Green	Green	Green	Red	Red	Red	Red	Red	Red	Red	Red	Red	Red	Red	Red	Red	Orange	Green	Orange	Green	Red	Red	Red	Orange	Green	Green	Green	Green	Green	Green	Red	Orange	Green	Green	Green	Green
Sud	Maniche	Green	Green	Green	Green	Green	Green	Green	Green	Green	Green	Green	Green	Green	Green	Green	Green	Green	Green	Green	Green	Green	Green	Green	Green	Green	Green	Green	Green	Green	Green	Green	Green	Green	Green	Green	Green	Green	Green	Green	Green	Green	Green	Green	Green	Green	Green	Green	Green
Sud	Port-a-Piment	Orange	Green	Green	Green	Orange	Green	Green	Green	Orange	Green	Green	Green	Green	Green	Green	Green	Orange	Green	Orange	Green	Red	Orange	Red	Orange	Green	Green	Green	Orange	Green	Green	Orange	Green	Green	Orange	Green	Green	Green	Orange	Green	Green	Green	Green	Green	Green	Green	Green	Green	Green
Sud	Port-Salut	Green	Green	Green	Green	Green	Green	Green	Green	Green	Green	Orange	Green	Green	Green	Green	Green	Red	Orange	Orange	Green	Green	Orange	Green	Green	Orange	Green	Green	Green	Green	Green	Green	Orange	Green	Green	Red	Orange	Green	Orange	Green	Green	Green	Green	Orange	Green	Green	Green	Orange	Green
Sud	Roche a Bateau	No data	No data	No data	No data	No data	No data	No data	No data	No data	No data	No data	No data	No data	No data	No data	No data	No data	No data	No data	No data	No data	No data	No data	No data	No data	No data	No data	No data	No data	No data	No data	No data	No data	No data	No data	No data	No data	No data	No data	No data	No data	No data	No data	No data	No data	No data	No data	No data
Sud	Saint Jean du Sud	No data	No data	No data	No data	No data	No data	No data	No data	No data	No data	No data	No data	No data	No data	No data	No data	No data	No data	No data	No data	No data	No data	No data	No data	No data	No data	No data	No data	No data	No data	No data	No data	No data	No data	No data	No data	No data	No data	No data	No data	No data	No data	No data	No data	No data	No data	No data	No data
Sud	Saint Louis du Sud	No data	No data	No data	No data	No data	No data	No data	No data	No data	No data	No data	No data	No data	No data	No data	No data	No data	No data	No data	No data	No data	No data	No data	No data	No data	No data	No data	No data	No data	No data	No data	No data	No data	No data	No data	No data	No data	No data	No data	No data	No data	No data	No data	No data	No data	No data	No data	No data
Sud	Tiburon	No data	No data	No data	No data	No data	No data	No data	No data	No data	No data	No data	No data	No data	No data	No data	Orange	Orange	Green	Orange	Green	Green	Green	Green	Green	Orange	Green	Green	Orange	Green	Green	Green	Green	Green	Green	Green	Green	Green	Green	Green	Green	Orange	Green	Green	Green	Green	Green	Green	Green
Sud	Torbeck	No data	No data	No data	No data	No data	No data	No data	No data	No data	No data	No data	No data	No data	No data	No data	No data	No data	No data	No data	No data	No data	No data	No data	No data	No data	No data	No data	No data	No data	No data	No data	No data	No data	No data	No data	No data	No data	No data	No data	No data	No data	No data	No data	No data	No data	No data	No data	No data
Sud-Est	Anse-a-Pitre	Green	Green	Green	Green	Green	Green	Green	Green	Green	Green	Green	Green	Green	Green	Orange	Green	Orange	Green	Green	Green	Orange	Green	Green	Green	Green	Green	Green	Green	Green	Orange	Green	Green	Green	Green	Green	Green	Green	Green	Green	Green	Green	Green	Green	Green	Green	Green	Green	Green
Sud-Est	Bainet	Green	Green	Green	Green	Green	Red	Orange	Green	Green	Green	Green	Orange	Green	Red	Orange	Orange	Green	Green	Red	Red	Orange	Red	Orange	Green	Red	Orange	Green	Green	Red	Orange	Orange	Green	Green	Green	Green	Green	Green	Green	Green	Orange	Green	Green	Orange	Green	Green	Green	Green	Green
Sud-Est	Belle Anse	Orange	Orange	Green	Green	Green	Green	Green	Green	Green	Orange	Green	Green	Red	Red	Red	Red	Red	Red	Red	Red	Red	Orange	Orange	Green	Green	Green	Green	Green	Green	Green	Green	Green	Green	Green	Green	Green	Green	Green	Green	Green	Green	Green	Green	Green	Green	Green	Green	Green
Sud-Est	Cayes-Jacmel	Green	Green	Orange	Green	Green	Green	Green	Green	Green	Green	Green	Green	Green	Green	Orange	Green	Green	Green	Orange	Green	Orange	Green	Green	Green	Green	Green	Green	Green	Green	Green	Green	Green	Green	Green	Green	Green	Green	Green	Green	Green	Green	Green	Green	Green	Green	Green	Green	Green
Sud-Est	Cotes-de-Fer	Green	Green	Green	Orange	Green	Green	Green	Green	Green	Green	Orange	Green	Green	Red	Orange	Green	Red	Orange	Green	Green	Green	Orange	Green	Green	Green	Green	Green	Green	Green	Green	Green	Green	Green	Green	Green	Green	Green	Green	Green	Green	Green	Green	Green	Green	Green	Green	Green	Green
Sud-Est	Grand Gosier	Green	Green	Green	Green	Green	Green	Green	Green	Green	Green	Green	Green	Green	Green	Green	Green	Green	Green	Green	Green	Green	Green	Green	Green	Green	Green	Green	Green	Green	Green	Green	Green	Green	Green	Green	Green	Green	Green	Green	Green	Green	Green	Green	Green	Green	Green	Green	Green
Sud-Est	Jacmel	Red	Red	Red	Red	Red	Red	Orange	Red	Red	Red	Red	Red	Red	Red	Red	Red	Red	Red	Red	Red	Red	Red	Red	Red	Red	Red	Red	Red	Orange	Red	Orange	Green	Green	Green	Green	Orange	Green	Green	Green	Orange	Green	Green	Green	Green	Green	Green	Green	Green
Sud-Est	La Vallee	Green	Orange	Green	Orange	Green	Orange	Green	Red	Orange	Green	Green	Green	Green	Green	Green	Green	Orange	Green	Orange	Green	Green	Green	Green	Green	Orange	Green	Green	Green	Green	Green	Green	Green	Green	Orange	Green	Green	Green	Green	Green	Green	Green	Green	Green	Green	Green	Green	Green	Green
Sud-Est	Marigot	Red	Red	Orange	Green	Orange	Green	Green	Orange	Green	Red	Orange	Green	Green	Green	Orange	Red	Orange	Green	Green	Orange	Green	Green	Red	Orange	Orange	Green	Green	Green	Green	Green	Orange	Green	Green	Green	Green	Green	Green	Green	Green	Green	Green	Green	Green	Green	Green	Green	Green	Green
Sud-Est	Thiotte	Green	Green	Green	Orange	Green	Green	Green	Green	Green	Green	Green	Green	Green	Orange	Green	Green	Orange	Green	Orange	Red	Orange	Green	Red	Orange	Orange	Green	Green	Green	Green	Green	Green	Green	Green	Green	Green	Green	Green	Green	Green	Green	Green	Green	Green	Green	Green	Green	Green	Green
[truncated: 161 more columns]

## Sheet: CATIs_all
Number of case-area targeted interventions (CATIs) per commune per week
Department	Commune	2013w27	2013w28	2013w29	2013w30	2013w31	2013w32	2013w33	2013w34	2013w35	2013w36	2013w37	2013w38	2013w39	2013w40	2013w41	2013w42	2013w43	2013w44	2013w45	2013w46	2013w47	2013w48	2013w49	2013w50	2013w51	2013w52	2014w1	2014w2	2014w3	2014w4	2014w5	2014w6	2014w7	2014w8	2014w9	2014w10	2014w11	2014w12	2014w13	2014w14	2014w15	2014w16	2014w17	2014w18	2014w19	2014w20	2014w21	2014w22
Artibonite	Anse Rouge	0	0	0	0	0	1	0	0	0	0	0	0	0	0	0	0	0	0	0	0	1	0	0	0	0	0	0	0	1	1	1	0	0	0	0	0	0	0	0	0	0	0	0	0	0	0	0	0
Artibonite	Desdunes	0	0	0	0	0	0	0	0	0	0	0	0	0	0	0	0	0	0	0	0	0	0	0	0	0	0	0	0	0	1	0	0	0	0	0	0	0	0	0	0	0	0	0	0	0	0	1	0
Artibonite	Dessalines-Marchandes	2	0	2	2	2	1	0	1	0	0	0	0	0	0	0	1	0	0	0	1	0	0	0	3	0	0	0	0	2	1	2	1	0	0	0	0	0	0	0	0	0	0	0	0	0	0	0	0
Artibonite	Ennery	0	0	0	0	0	0	0	0	0	0	0	0	0	0	0	1	0	0	0	4	0	0	0	0	0	0	0	0	0	3	2	1	0	0	0	0	0	0	1	0	0	0	0	1	0	2	5	0
Artibonite	Gonaives	0	1	0	0	1	0	0	1	0	0	0	0	0	0	0	3	0	3	1	0	1	3	1	0	1	0	0	3	4	6	1	2	0	0	2	0	0	0	0	0	0	0	0	0	2	3	0	0
Artibonite	Grande Saline	0	0	0	0	0	0	0	0	0	0	0	2	0	0	0	0	0	0	0	0	0	1	0	0	0	0	0	0	0	0	0	0	0	0	0	0	0	0	0	0	0	0	0	0	0	0	0	0
Artibonite	Gros Morne	0	0	0	0	0	0	0	0	0	0	0	0	0	0	0	0	2	0	1	1	0	1	0	0	3	0	0	4	0	1	2	0	1	0	0	0	0	0	0	0	0	0	0	0	2	3	0	0
Artibonite	L'Estere	0	0	0	0	0	0	0	0	0	0	0	0	0	0	0	0	0	0	0	0	0	2	0	0	0	0	0	0	0	0	0	0	0	0	0	0	0	0	0	0	0	0	0	0	0	0	0	0
Artibonite	La Chapelle	0	0	0	0	0	0	0	0	0	0	0	0	0	0	0	0	0	0	0	0	0	0	0	0	0	0	0	0	0	0	0	0	1	0	1	0	0	0	0	0	0	0	0	0	0	0	0	0
Artibonite	Marmelade	0	0	0	0	0	0	0	0	0	0	0	0	0	0	0	0	0	0	0	0	0	0	0	0	0	0	0	0	0	2	0	0	0	0	1	0	0	0	0	0	0	0	0	3	3	1	0	0
Artibonite	Petite Riviere de l'Artibonite	0	1	0	2	1	2	0	4	0	1	1	0	0	0	0	0	0	1	0	0	0	1	0	0	1	0	0	0	2	0	2	0	1	0	0	0	0	0	0	0	0	0	0	0	0	0	0	0
Artibonite	Saint-Marc	0	0	0	0	0	0	2	0	0	0	0	0	0	0	0	1	1	1	0	0	2	1	4	0	2	0	0	0	0	1	0	0	0	2	0	0	0	0	0	0	0	0	0	0	0	0	0	0
Artibonite	Saint-Michel	0	0	0	1	0	1	3	1	2	1	1	0	1	0	0	1	0	0	2	6	4	1	0	0	0	0	0	0	2	2	3	0	0	0	0	0	0	0	1	0	0	0	0	0	0	0	0	0
Artibonite	Terre Neuve	0	0	0	0	0	0	0	0	0	0	0	0	0	0	0	0	2	1	5	0	2	1	3	0	0	0	0	0	0	0	0	0	0	0	0	0	0	0	0	0	0	0	0	0	0	0	0	0
Artibonite	Verrettes	0	1	0	0	1	2	1	2	1	1	0	1	0	0	0	1	0	0	0	0	0	0	0	0	1	0	0	0	0	3	3	0	1	0	1	0	0	2	0	0	0	0	0	0	0	0	0	0
Centre	Belladeres	0	0	0	0	0	0	0	0	0	0	0	0	0	0	0	0	0	0	0	0	1	1	0	0	0	0	0	0	0	0	0	0	0	0	0	0	0	0	0	0	0	0	0	0	0	0	0	0
Centre	Boucan Carre	0	0	0	0	0	0	0	0	0	0	0	0	0	0	0	0	0	0	0	0	0	0	0	0	0	1	0	0	0	0	0	0	0	0	0	0	0	0	0	0	0	0	0	0	0	0	0	0
Centre	Cerca Carvajal	0	0	0	0	0	0	0	0	0	0	0	0	0	0	0	0	0	0	0	0	0	0	0	0	0	0	0	0	0	0	0	0	0	0	0	0	0	0	0	0	0	0	0	0	0	0	0	0
Centre	Cerca La Source	0	0	0	0	0	0	0	0	0	0	0	0	0	0	0	0	0	0	0	0	0	1	0	0	0	0	0	0	0	0	0	0	0	0	0	0	0	1	0	0	0	0	0	0	0	0	0	0
Centre	Hinche	0	0	0	0	0	0	0	0	0	0	1	0	0	1	0	0	0	0	0	0	0	0	0	0	1	0	0	0	0	0	0	0	0	0	0	0	0	0	0	0	0	0	0	0	0	0	0	0
Centre	Lascahobas	0	0	0	0	0	0	0	0	0	0	0	0	0	0	0	0	1	0	0	0	0	0	1	0	0	0	0	0	0	0	0	0	0	0	0	0	0	0	0	0	0	0	0	0	0	0	0	1
Centre	Maissade	0	0	0	0	0	0	0	0	0	0	0	0	0	0	0	0	0	0	0	0	0	0	0	0	0	0	0	0	0	0	0	0	0	0	0	0	0	0	1	0	0	0	0	0	0	0	0	0
Centre	Mirebalais	0	0	0	0	0	0	0	0	0	0	0	0	0	0	0	0	1	0	0	0	0	0	0	0	0	0	0	0	0	0	1	0	0	0	0	0	1	3	0	0	0	0	0	0	0	0	0	0
Centre	Saut-d'Eau	0	0	0	0	0	0	0	0	0	0	3	0	0	0	0	0	0	0	0	0	0	0	0	0	0	0	0	0	0	0	0	0	0	0	0	0	0	0	0	0	0	0	0	0	0	0	0	0
Centre	Savanette	0	0	0	0	0	0	0	2	0	0	0	0	0	0	0	0	1	0	0	0	0	0	0	0	0	0	0	0	0	0	0	0	0	0	0	0	0	0	0	0	0	0	0	0	0	0	0	0
Centre	Thomassique	0	0	0	0	0	0	0	0	1	0	0	0	0	0	0	0	0	0	0	0	0	0	0	0	0	0	0	0	0	0	0	0	0	0	0	0	1	0	1	0	0	0	0	0	0	0	0	1
Centre	Thomonde	0	0	0	0	0	0	0	0	0	0	0	0	0	0	0	0	0	0	0	0	0	0	0	0	0	0	0	0	0	0	0	0	0	0	0	0	0	0	0	0	0	0	0	0	0	0	0	0
Grand'Anse	Abricots	0	0	0	0	0	0	0	0	0	0	0	0	0	0	0	0	0	0	0	1	0	0	0	0	0	0	0	0	0	0	0	0	0	0	0	0	0	0	0	0	0	0	0	0	0	0	0	0
Grand'Anse	Anse-d'Hainault	0	0	0	0	0	0	0	0	0	0	0	0	0	0	0	0	0	0	0	0	0	0	0	0	0	0	0	0	0	0	0	0	0	0	0	0	0	0	0	1	0	0	0	0	0	0	0	0
Grand'Anse	Beaumont	0	0	0	0	0	0	0	0	0	0	0	0	0	0	0	0	0	0	0	0	0	0	0	0	0	0	0	0	0	0	0	0	0	0	0	0	0	0	0	0	1	0	0	0	0	0	0	0
Grand'Anse	Bonbon	0	0	0	0	0	0	0	0	0	0	0	0	0	0	0	0	0	0	0	0	0	0	0	0	0	0	0	0	0	0	0	0	0	0	0	0	0	0	0	0	0	0	0	0	0	0	0	0
Grand'Anse	Chambellan	0	0	0	0	0	0	0	0	0	0	1	0	0	0	0	0	0	0	0	0	0	0	0	0	0	0	0	0	0	0	0	0	0	0	0	0	0	0	0	0	0	0	0	0	0	0	0	0
Grand'Anse	Corail	0	0	0	0	0	0	0	0	0	0	0	0	0	0	0	0	0	0	0	0	0	0	0	0	0	0	0	0	0	0	0	0	0	0	0	0	0	0	0	0	0	0	0	0	0	0	0	0
Grand'Anse	Dame-Marie	0	0	0	0	0	0	0	0	0	0	0	0	0	0	0	0	0	1	0	0	0	0	0	0	0	0	0	0	0	0	0	0	0	0	0	0	0	0	0	0	0	0	0	0	0	0	0	0
Grand'Anse	Jeremie	0	0	0	0	0	0	0	0	0	0	0	2	0	0	2	20	10	0	0	0	0	0	0	0	0	0	0	0	0	0	0	0	0	0	1	2	0	0	0	0	0	0	0	0	3	0	0	0
Grand'Anse	Les Irois	0	0	0	0	0	0	0	0	0	0	0	0	0	0	5	5	6	0	0	0	0	0	0	0	0	0	0	0	0	0	0	0	0	0	0	0	0	0	0	0	0	0	0	0	0	0	0	0
Grand'Anse	Moron	0	0	0	0	0	0	0	0	0	0	1	0	0	0	0	0	0	0	0	0	0	0	0	0	0	0	0	0	0	0	0	0	0	0	0	0	0	0	0	0	0	0	0	0	0	0	0	0
Grand'Anse	Pestel	0	0	0	0	0	0	0	0	0	0	0	0	0	0	0	0	0	0	0	0	0	0	0	0	0	0	0	0	0	0	0	0	0	0	0	0	4	3	0	0	0	0	0	0	0	0	0	0
Grand'Anse	Roseaux	0	0	0	0	0	0	0	0	0	0	0	0	0	0	0	0	0	0	2	0	0	0	0	0	0	0	0	0	0	0	0	0	0	0	0	0	0	0	0	0	0	0	0	0	0	0	0	0
Nippes	Anse-a-Veau	0	0	0	0	0	0	0	0	0	0	0	0	0	0	1	0	0	0	0	0	0	0	0	0	0	0	0	0	0	0	0	0	0	0	0	0	0	0	0	0	0	0	0	0	0	0	0	0
Nippes	Arnaud	0	0	0	0	0	0	0	0	0	0	0	0	0	0	0	0	0	0	0	0	0	0	0	0	0	0	0	0	0	0	1	5	2	3	1	2	0	0	0	0	0	0	0	1	0	0	0	0
Nippes	Baraderes	0	4	2	0	2	2	0	2	3	2	2	0	0	0	5	1	1	0	0	0	1	0	0	1	0	0	0	0	0	0	0	0	0	0	0	0	0	0	0	0	0	0	0	0	0	0	0	0
Nippes	Fonds-des-Negres	0	0	0	0	0	0	2	0	0	0	2	2	1	1	0	1	5	3	13	3	0	6	11	2	0	0	0	1	0	0	0	0	0	0	0	3	0	0	0	0	0	0	0	0	0	0	0	0
Nippes	Grand Boucan	0	0	0	0	0	0	0	0	0	0	0	0	0	0	0	0	0	0	0	0	0	0	0	0	0	0	0	0	0	0	0	0	0	0	0	0	0	0	0	0	0	0	0	0	0	0	0	0
Nippes	L'Asile	0	0	0	0	0	0	0	0	0	0	0	0	0	0	0	1	0	0	0	0	0	1	3	0	1	0	0	0	0	0	0	0	0	0	0	0	0	0	0	0	0	0	0	0	0	0	0	0
Nippes	Miragoane	0	0	0	0	0	0	1	0	0	0	2	1	1	1	0	0	1	0	2	0	7	2	3	6	2	2	0	0	1	0	0	0	0	0	0	0	0	0	0	0	0	0	0	0	0	0	0	0
Nippes	Paillant	0	0	0	0	0	1	0	2	0	0	1	0	0	1	0	0	0	1	1	0	1	0	2	0	1	1	0	0	0	0	0	0	0	0	0	0	0	0	0	0	0	0	0	0	0	0	0	0
Nippes	Petit Trou de Nippes	0	0	0	0	0	0	0	0	0	1	1	0	0	0	0	0	2	1	0	0	0	0	0	0	0	0	0	0	0	0	0	0	0	0	0	0	0	0	0	0	0	0	0	0	0	0	0	0
Nippes	Petite Riviere de Nippes	0	0	0	0	0	0	0	0	0	0	0	0	0	0	0	1	0	0	0	0	1	0	3	0	0	0	0	0	0	0	0	0	0	0	0	0	0	0	0	0	0	0	0	0	0	0	0	0
Nippes	Plaisance du Sud	0	0	0	0	0	0	0	0	0	0	0	0	8	0	1	1	2	0	0	1	3	1	0	0	0	0	0	1	0	0	0	0	0	0	0	0	0	1	0	0	0	0	0	0	0	0	0	0
Nord	Acul du Nord	0	0	0	0	0	0	0	0	0	0	0	0	0	0	0	0	0	0	0	0	0	0	0	0	0	0	0	0	0	0	0	0	0	0	0	0	0	0	0	0	0	0	0	0	0	0	0	0
Nord	Bahon	0	0	0	0	0	0	0	0	0	0	0	0	0	0	0	0	0	0	0	0	0	0	0	0	0	0	0	0	0	0	0	0	0	0	0	0	0	0	0	0	0	0	0	0	0	0	0	0
Nord	Bas Limbe	0	0	0	0	0	0	0	0	0	0	0	0	0	0	0	0	0	0	0	0	0	0	0	0	0	0	0	0	0	0	0	0	0	0	0	0	0	0	0	0	0	0	0	0	0	0	0	0
Nord	Borgne	0	0	0	0	0	0	0	0	0	0	0	0	0	0	0	0	1	0	2	0	0	0	0	0	0	0	0	0	0	0	0	0	0	0	0	0	0	0	0	0	0	0	0	0	0	0	0	0
Nord	Cap Haitien	0	0	0	0	0	0	0	0	0	0	0	0	0	0	1	0	0	0	2	0	0	0	0	1	0	0	0	0	0	0	0	0	0	0	0	0	0	0	0	0	0	0	0	0	0	0	0	0
Nord	Dondon	0	0	0	0	0	0	0	0	0	0	0	0	0	0	0	0	0	0	0	0	0	0	0	0	0	0	0	0	0	0	0	0	0	0	0	0	0	0	0	0	0	0	0	0	0	0	0	0
Nord	Grande Riviere du Nord	0	0	0	0	0	0	0	0	0	0	0	0	0	0	0	0	0	0	0	0	0	0	0	0	0	0	0	0	0	0	0	0	0	0	0	0	0	0	0	0	0	0	0	0	0	0	0	0
Nord	La Victoire	0	0	0	0	0	0	0	0	0	0	0	0	0	0	0	0	0	0	0	0	0	0	0	0	0	0	0	0	0	0	0	0	0	0	0	0	0	0	0	0	0	0	0	0	0	0	0	0
Nord	Limbe	0	0	0	0	0	0	0	0	0	1	0	0	1	0	0	0	3	0	0	3	0	0	0	0	0	0	0	0	0	0	0	0	0	0	0	0	0	0	0	0	0	0	0	0	0	0	0	0
Nord	Limonade	0	0	0	0	0	0	0	0	0	0	0	0	1	0	2	0	0	0	0	0	0	0	0	0	0	0	0	0	0	0	0	0	0	0	0	0	0	0	0	0	0	0	0	0	0	0	0	0
Nord	Milot	0	0	0	0	0	0	0	0	0	0	0	0	0	0	0	0	0	0	0	0	0	0	0	0	0	0	0	0	0	0	0	0	0	0	0	0	0	0	0	0	0	0	0	0	0	0	0	0
Nord	Pignon	0	0	0	0	0	0	0	0	0	0	0	0	0	0	0	0	0	0	0	0	0	0	0	0	0	0	0	0	0	0	0	0	0	0	0	0	0	0	0	0	0	0	0	0	0	0	0	0
Nord	Pilate	0	0	0	0	0	0	0	0	0	0	0	0	0	0	0	0	0	0	0	0	0	0	0	0	0	0	0	0	0	0	0	0	0	0	0	0	1	0	0	0	0	0	0	0	0	0	0	0
Nord	Plaine du Nord	0	0	0	0	0	0	0	0	0	0	0	0	0	0	0	0	0	0	0	0	0	0	0	0	0	0	0	0	0	0	0	0	0	0	0	0	0	0	0	0	0	0	0	0	0	0	0	0
Nord	Plaisance	0	0	0	0	0	1	1	0	0	0	0	0	2	1	0	0	1	0	0	0	0	1	0	0	1	0	0	0	0	0	0	0	0	1	0	0	0	0	0	1	0	0	1	0	0	0	0	0
Nord	Port Margot	0	0	0	0	0	0	0	0	0	0	0	0	0	0	0	0	0	0	1	0	0	0	0	0	0	0	0	0	0	0	1	0	0	0	0	0	0	0	1	0	0	0	0	0	0	0	0	0
Nord	Quartier Morin	0	0	0	0	0	0	0	0	0	0	0	0	0	0	0	0	0	0	0	0	0	0	0	0	0	0	0	0	0	0	0	0	0	0	0	0	0	0	0	0	0	0	0	0	0	0	0	0
Nord	Ranquitte	0	0	0	0	0	0	0	0	0	0	0	0	0	0	0	0	0	0	0	0	0	0	0	0	0	0	0	0	0	0	0	0	0	0	0	0	0	0	0	0	0	0	0	0	0	0	0	0
Nord	St. Raphael	0	0	0	0	0	0	0	0	0	0	0	0	0	0	0	0	0	0	0	0	0	0	0	0	0	0	0	0	0	0	0	0	0	0	0	0	0	0	0	0	0	0	0	0	0	0	0	0
Nord-Est	Capotille	0	0	0	0	0	0	0	0	0	0	0	0	0	0	0	0	0	0	0	0	0	0	0	0	0	0	0	0	0	0	0	0	0	0	0	0	0	0	0	0	0	0	0	0	0	0	0	0
Nord-Est	Caracol	0	0	0	0	0	0	0	0	0	0	0	0	0	0	0	0	0	0	0	0	0	0	0	0	0	0	0	0	0	0	0	0	0	0	0	0	0	0	0	0	0	0	0	0	0	0	0	0
Nord-Est	Carice	0	0	0	0	0	0	0	0	0	0	0	0	0	0	0	0	0	0	0	0	0	0	0	0	0	0	0	0	0	0	0	0	0	0	0	0	0	0	0	0	0	0	0	0	0	0	0	0
Nord-Est	Ferrier	0	0	0	0	0	0	0	0	0	0	0	0	0	0	0	0	0	0	0	0	0	0	0	0	0	0	0	0	0	0	0	0	0	0	0	0	0	0	0	0	0	0	0	0	0	0	0	0
Nord-Est	Fort Liberte	0	0	0	0	0	0	0	0	0	0	0	0	0	0	0	0	0	0	0	0	0	0	0	0	0	0	0	0	0	0	0	0	0	0	0	0	0	0	0	0	0	0	0	0	0	0	0	0
Nord-Est	Mombin Crochu	0	0	0	0	0	0	0	0	0	0	0	0	0	0	0	0	2	0	0	0	0	0	0	0	0	0	0	0	0	0	0	0	0	0	0	0	0	0	0	1	0	0	0	0	0	0	0	0
Nord-Est	Mont Organise	0	0	0	0	0	0	0	0	0	0	0	0	0	0	2	0	0	0	0	0	0	0	0	0	0	0	0	0	0	0	0	0	0	0	0	0	0	0	0	0	0	0	0	0	0	0	0	0
Nord-Est	Ouanaminthe	0	0	0	0	0	0	0	0	0	0	0	0	0	2	0	0	0	0	0	0	0	0	0	0	0	0	0	0	0	0	0	0	0	0	0	0	0	0	0	0	0	0	0	0	0	0	0	0
Nord-Est	Perches	0	0	0	0	0	0	0	0	0	0	0	0	0	0	0	0	0	0	0	0	0	0	0	0	0	0	0	0	0	0	0	0	0	0	0	0	0	0	0	0	0	0	0	0	0	0	0	0
Nord-Est	Sainte Suzanne	0	0	0	0	0	0	0	0	0	0	0	0	0	0	0	0	0	0	0	0	0	2	0	0	0	0	0	0	0	0	0	0	0	0	0	0	0	0	0	0	0	0	0	0	0	0	0	0
Nord-Est	Terrier Rouge	0	0	0	0	0	0	0	0	0	0	0	0	0	0	0	0	0	0	0	0	0	0	0	0	0	0	0	0	0	0	0	0	0	0	0	0	0	0	0	0	0	0	0	0	0	0	0	0
Nord-Est	Trou du Nord	0	0	0	0	0	0	0	0	0	0	0	0	0	0	0	0	0	0	0	0	0	0	0	0	1	0	0	0	0	0	0	0	0	0	0	0	0	0	0	0	0	0	0	0	0	0	0	0
Nord-Est	Valliere	0	0	0	0	0	0	0	0	0	0	0	0	0	0	0	0	0	0	0	0	0	0	0	0	0	0	0	0	0	0	0	0	0	0	0	0	0	0	0	0	0	0	0	0	0	0	0	0
Nord-Ouest	Anse a Foleur	0	0	0	0	0	0	0	0	0	0	0	0	0	0	0	0	0	0	0	0	0	0	0	0	0	0	0	1	0	0	0	3	0	0	0	0	0	0	0	0	0	0	0	0	0	0	1	0
Nord-Ouest	Baie de Henne	0	0	0	0	0	0	0	0	0	0	0	0	0	0	0	0	0	0	0	0	0	0	0	0	0	0	0	0	0	1	0	0	0	0	0	0	0	0	0	0	0	0	0	0	0	0	0	0
Nord-Ouest	Bassin Bleu	0	0	0	0	0	0	0	0	0	0	0	0	0	0	0	0	0	0	0	0	0	0	0	0	0	0	0	0	0	0	0	3	0	0	0	0	0	0	0	0	0	0	0	0	0	0	0	0
Nord-Ouest	Bombardopolis	0	0	0	0	0	0	0	0	0	0	0	0	0	0	0	0	0	0	0	0	0	0	0	0	0	0	0	1	0	0	0	0	0	0	0	0	0	0	0	0	0	0	0	0	0	0	0	0
Nord-Ouest	Chansolme	0	0	0	0	0	0	0	0	0	0	0	0	0	0	0	0	0	0	0	1	0	0	0	0	0	0	0	0	0	0	0	0	0	3	0	0	0	0	0	0	0	0	0	0	0	0	0	0
Nord-Ouest	Jean Rabel	0	0	0	0	0	0	0	0	0	0	0	0	0	0	0	0	0	0	0	0	0	0	0	0	0	0	0	0	0	0	0	0	2	0	0	0	0	0	0	0	0	0	0	0	0	0	0	0
Nord-Ouest	La Tortue	0	0	0	0	0	0	0	0	1	0	0	0	0	0	0	0	0	0	0	0	0	0	0	0	0	0	0	0	0	0	0	0	0	0	0	0	0	0	0	0	0	0	0	0	0	0	0	0
Nord-Ouest	Mole Saint Nicolas	0	0	0	0	0	0	0	0	0	0	1	0	0	0	0	0	0	0	0	0	0	0	0	0	0	0	0	0	0	0	0	0	0	0	0	0	0	0	0	0	0	0	0	0	0	0	0	0
Nord-Ouest	Port de Paix	0	0	1	99	0	0	0	0	0	0	0	1	1	0	0	0	0	0	0	1	0	0	4	0	0	0	1	4	2	2	0	2	2	1	0	0	0	0	0	0	0	0	0	0	0	1	1	0
Nord-Ouest	Saint Louis du Nord	0	0	0	0	0	0	0	0	0	0	0	0	0	0	0	0	0	0	0	0	0	0	0	0	2	1	1	1	2	0	0	1	6	3	0	0	0	0	0	0	0	0	0	0	1	2	0	0
Ouest	Anse-a-Galet	0	0	0	0	0	0	0	0	0	0	0	0	0	0	0	0	0	0	0	0	0	0	0	0	0	0	0	0	0	0	0	0	0	0	0	0	0	0	0	0	0	0	0	0	0	0	0	0
Ouest	Arcahaie	0	0	0	0	0	0	0	0	0	0	0	0	0	0	0	0	0	0	0	0	0	0	0	0	0	0	0	0	0	0	0	0	0	0	0	0	0	0	0	0	0	0	0	0	0	0	0	0
Ouest	Cabaret	0	0	0	2	0	4	1	0	0	0	0	3	5	0	0	3	0	0	1	1	0	0	2	0	0	1	0	0	0	0	0	0	0	0	0	0	0	0	0	0	0	1	0	2	0	1	0	0
Ouest	Cornillon-Grand-Bois	0	0	0	0	0	0	0	0	0	0	0	0	0	0	0	0	0	0	0	0	0	0	0	0	0	0	0	0	0	0	0	0	0	0	0	0	0	0	0	0	0	0	0	0	0	0	0	0
Ouest	Croix-des-Bouquets	0	0	0	0	0	0	0	0	0	0	0	0	0	0	0	0	0	0	0	0	0	0	0	0	0	0	0	0	0	0	0	0	0	0	0	0	0	0	0	0	0	0	0	0	3	4	5	8
Ouest	Fonds-Verrettes	0	0	0	0	0	0	0	0	0	0	0	0	0	0	0	0	0	0	0	0	0	0	0	0	0	0	0	0	0	0	0	0	0	0	0	0	0	0	0	0	0	0	0	0	0	0	0	0
Ouest	Ganthier	0	0	0	0	0	0	0	0	0	0	0	0	0	0	0	0	0	0	0	0	0	0	0	0	0	0	0	0	0	0	0	0	0	0	0	0	0	0	0	0	0	0	0	0	0	0	0	0
Ouest	Grand-Goave	0	0	0	0	0	0	0	0	0	0	0	0	0	0	0	0	0	0	0	0	0	0	0	0	0	0	0	0	0	0	0	0	0	0	0	0	0	0	0	0	0	0	0	0	0	0	0	0
Ouest	Gressier	0	0	0	0	0	0	0	0	0	0	0	0	0	0	0	0	0	0	0	0	0	0	0	0	0	0	0	0	0	0	0	0	0	0	0	0	0	0	0	0	0	0	0	0	0	0	0	0
Ouest	Leogane	10	10	10	10	10	10	10	10	10	10	10	10	10	10	10	10	10	0	10	10	10	10	10	10	10	0	0	10	10	10	10	10	10	10	10	10	0	0	10	11	9	10	10	10	10	10	10	10
Ouest	Petit-Goave	0	0	0	0	0	0	3	0	0	0	0	0	1	0	0	0	1	0	0	0	0	1	2	1	0	0	0	0	0	0	0	0	0	0	0	0	0	0	0	0	0	0	0	0	0	0	0	0
Ouest	Pointe a Raquette	0	0	0	0	0	0	0	0	0	0	0	0	0	0	0	0	0	0	0	0	0	0	0	0	0	0	0	0	0	0	0	0	0	0	0	0	0	0	0	0	0	0	0	0	0	0	0	0
Ouest	Thomazeau	0	0	0	0	0	0	0	0	0	0	0	0	0	0	0	0	0	0	0	0	0	0	0	0	0	0	0	0	0	0	0	0	0	0	0	0	0	0	0	0	0	0	0	0	0	0	0	0
Ouest	Carrefour	0	0	0	0	0	0	0	0	0	0	0	0	0	0	0	0	0	0	0	0	0	0	0	0	0	0	0	0	0	0	0	0	0	0	0	0	0	0	0	0	0	0	0	0	0	0	0	4
Ouest	Cite Soleil	0	0	0	0	0	0	0	0	0	0	0	0	0	0	0	0	0	0	0	0	0	0	0	0	0	0	0	0	0	0	0	0	0	0	0	1	0	0	0	0	0	0	0	0	0	0	0	0
Ouest	Delmas	0	0	0	0	0	0	0	0	0	0	0	0	0	0	0	0	0	0	0	0	0	0	0	0	0	0	0	0	0	0	0	0	0	0	0	0	0	0	0	0	0	0	0	0	0	0	0	0
Ouest	Kenscoff	0	0	0	0	0	0	0	0	0	0	0	0	0	0	0	0	0	0	0	0	0	0	0	0	0	0	0	0	0	0	0	0	0	0	0	0	0	0	0	0	0	0	0	0	0	0	0	0
Ouest	Petion Ville	0	0	0	0	0	0	0	0	0	0	0	0	0	0	0	0	0	0	0	0	0	0	0	0	0	0	0	0	0	0	0	0	0	0	0	0	0	0	0	0	0	0	0	0	0	0	0	0
Ouest	Port-au-Prince	0	0	0	0	0	0	0	0	0	0	0	0	0	0	0	0	0	0	0	0	0	0	0	0	0	0	0	0	0	0	0	0	0	0	0	0	0	0	0	0	0	0	0	0	0	0	0	0
Ouest	Tabarre	0	0	0	0	0	0	0	0	0	0	0	0	0	0	0	0	0	0	0	0	0	0	0	0	0	0	0	0	0	0	0	0	0	0	0	0	0	0	0	0	0	0	0	0	0	0	0	0
Sud	Aquin	0	0	0	0	2	0	1	0	0	1	0	1	0	0	0	0	0	4	5	6	1	9	5	1	0	3	0	0	0	0	0	0	0	0	0	0	0	0	0	0	0	0	0	0	0	0	0	0
Sud	Arniquet	3	0	0	0	0	0	0	0	0	0	0	0	0	0	0	0	0	0	0	0	0	0	0	0	0	0	0	0	0	0	0	0	0	0	0	0	0	0	0	0	0	0	0	0	0	0	0	0
Sud	Camp Perrin	0	0	0	1	2	0	0	0	0	0	3	0	0	0	0	0	0	0	0	0	0	2	0	0	0	0	0	0	0	0	0	0	0	0	0	0	0	0	0	0	0	0	0	0	0	0	0	0
Sud	Cavaillon	0	0	0	0	0	0	0	0	0	0	0	0	0	0	0	0	0	0	0	0	0	1	0	0	0	0	0	0	0	0	0	0	0	0	0	0	0	0	0	0	0	0	0	0	0	0	0	0
Sud	Chantal	0	0	0	0	0	0	0	0	0	0	0	0	0	0	0	0	0	0	0	0	0	0	0	0	0	0	0	0	0	0	0	0	0	0	0	0	0	0	0	0	0	0	0	0	0	0	0	0
Sud	Chardonnieres	0	33	49	43	52	11	0	2	39	0	0	0	0	10	0	12	7	0	11	20	1	1	0	0	0	1	0	0	0	0	0	0	0	0	0	0	0	0	0	0	0	0	0	0	0	0	0	0
Sud	Coteaux	51	16	27	0	0	0	0	0	0	0	0	0	2	0	18	1	0	9	9	0	0	0	0	0	0	0	0	0	0	0	0	5	4	1	0	1	0	0	0	0	0	0	0	0	1	0	0	0
Sud	Ile a Vache	0	0	0	0	0	0	0	0	0	0	0	0	0	0	0	0	0	0	0	0	0	0	0	0	0	0	0	0	0	0	0	0	0	0	0	0	0	0	0	0	0	0	0	0	0	0	0	0
Sud	Les Anglais	0	0	15	18	20	18	46	50	27	4	5	14	0	0	0	0	24	9	0	0	0	0	0	0	0	0	0	0	0	1	0	0	0	0	0	0	0	0	0	0	0	0	0	0	0	0	0	0
Sud	Les Cayes	0	0	0	0	0	0	0	0	3	0	3	0	0	0	5	2	2	0	3	1	0	4	0	1	4	2	1	7	0	0	0	0	0	2	1	1	0	1	0	0	1	0	1	0	2	1	0	1
Sud	Maniche	0	0	0	0	0	0	0	0	0	0	0	0	0	0	0	0	0	0	0	0	0	0	0	0	0	0	0	0	0	0	0	0	0	0	0	0	0	0	0	0	0	0	0	0	0	0	0	0
Sud	Port-a-Piment	0	0	0	0	0	0	0	0	0	1	0	0	0	0	0	0	0	0	0	0	0	6	0	0	0	0	0	0	0	0	0	0	0	0	0	0	0	1	0	0	0	0	0	0	0	0	0	0
Sud	Port-Salut	0	0	2	10	2	26	17	13	13	0	0	35	35	18	0	9	9	11	28	9	0	0	0	0	0	0	0	0	0	0	0	1	0	0	0	0	0	0	0	0	0	0	1	0	0	0	0	0
Sud	Roche a Bateau	0	18	2	0	0	0	0	0	0	0	0	13	20	19	21	16	0	11	0	0	0	0	0	0	0	0	0	0	0	0	0	0	0	0	0	0	0	0	0	0	0	0	0	0	0	0	0	0
Sud	Saint Jean du Sud	0	0	0	0	0	0	0	0	0	0	0	0	0	0	0	0	0	0	0	0	0	0	0	0	0	0	0	0	0	0	0	0	0	0	0	0	0	0	0	0	0	0	0	0	0	0	0	0
Sud	Saint Louis du Sud	0	0	0	0	0	0	0	0	0	0	0	0	0	0	0	0	0	0	0	0	0	0	0	0	0	0	0	1	0	0	0	0	0	0	0	0	0	0	0	0	0	0	0	0	0	0	0	0
Sud	Tiburon	0	0	0	0	0	0	0	0	0	0	0	0	0	0	5	5	5	0	0	0	0	0	0	0	0	2	1	0	0	0	0	0	0	0	0	0	0	0	0	0	0	0	0	0	0	0	0	0
Sud	Torbeck	0	0	0	0	0	0	0	0	0	2	0	0	0	0	1	0	0	0	0	0	0	0	0	0	0	0	0	0	0	0	0	0	0	0	0	0	0	0	0	0	0	0	0	0	0	0	0	0
Sud-Est	Anse-a-Pitre	0	0	0	0	0	0	0	0	0	0	0	0	0	0	0	0	0	0	0	0	0	0	0	0	0	0	0	0	0	0	0	0	0	0	0	0	0	0	0	0	0	0	0	0	0	0	0	0
Sud-Est	Bainet	0	0	0	0	0	0	0	0	0	0	0	0	0	0	0	0	0	0	0	0	0	0	0	0	0	0	0	0	0	0	0	0	0	0	0	0	0	0	0	0	0	0	0	0	0	0	0	0
Sud-Est	Belle Anse	0	0	0	0	0	0	0	0	0	0	0	0	0	0	0	0	0	0	0	0	0	0	0	0	0	0	0	0	0	0	0	0	0	0	0	0	0	0	0	0	0	0	0	0	0	0	0	0
Sud-Est	Cayes-Jacmel	0	0	0	0	0	0	0	0	0	0	0	0	0	0	0	0	0	0	0	0	0	0	0	0	0	0	0	0	0	0	0	0	0	0	0	0	0	0	0	0	0	0	0	0	0	0	0	0
Sud-Est	Cotes-de-Fer	0	0	0	0	0	0	0	0	0	0	0	0	0	1	0	0	0	0	0	0	0	0	0	0	0	0	0	0	0	0	0	0	0	0	0	0	0	0	0	0	0	0	0	0	0	0	0	0
Sud-Est	Grand Gosier	0	0	0	0	0	0	0	0	0	0	0	0	0	0	0	0	0	0	0	0	0	0	0	0	0	0	0	0	0	0	0	0	0	0	0	0	0	0	0	0	0	0	0	0	0	0	0	0
Sud-Est	Jacmel	0	0	0	0	0	0	0	0	0	0	0	0	0	0	0	0	0	0	0	0	0	0	0	0	0	0	0	0	0	0	0	0	0	0	0	0	0	0	0	0	0	0	0	0	0	0	0	0
Sud-Est	La Vallee	0	0	0	0	0	0	0	0	0	0	0	0	0	0	0	0	0	0	0	0	0	0	0	0	0	0	0	0	0	0	0	0	0	0	0	0	0	0	0	0	0	0	0	0	0	0	0	0
Sud-Est	Marigot	0	0	0	0	0	0	0	0	0	1	1	0	0	0	0	0	0	0	0	0	0	0	0	0	0	0	0	0	0	0	0	0	0	0	0	0	0	0	0	0	0	0	0	0	0	0	0	0
Sud-Est	Thiotte	0	0	0	0	0	0	0	0	0	0	0	0	0	0	0	0	0	0	0	0	0	0	0	0	0	0	0	0	0	0	0	0	0	0	0	0	0	0	0	0	0	0	0	0	0	0	0	0
[truncated: 161 more columns]

## Sheet: CATIs_complete
Number of complete case-area targeted interventions (CATIs) per commune per week
Department	Commune	2013w27	2013w28	2013w29	2013w30	2013w31	2013w32	2013w33	2013w34	2013w35	2013w36	2013w37	2013w38	2013w39	2013w40	2013w41	2013w42	2013w43	2013w44	2013w45	2013w46	2013w47	2013w48	2013w49	2013w50	2013w51	2013w52	2014w1	2014w2	2014w3	2014w4	2014w5	2014w6	2014w7	2014w8	2014w9	2014w10	2014w11	2014w12	2014w13	2014w14	2014w15	2014w16	2014w17	2014w18	2014w19	2014w20	2014w21	2014w22
Artibonite	Anse Rouge	0	0	0	0	0	0	0	0	0	0	0	0	0	0	0	0	0	0	0	0	0	0	0	0	0	0	0	0	0	0	0	0	0	0	0	0	0	0	0	0	0	0	0	0	0	0	0	0
Artibonite	Desdunes	0	0	0	0	0	0	0	0	0	0	0	0	0	0	0	0	0	0	0	0	0	0	0	0	0	0	0	0	0	0	0	0	0	0	0	0	0	0	0	0	0	0	0	0	0	0	0	0
Artibonite	Dessalines-Marchandes	0	0	0	0	0	0	0	0	0	0	0	0	0	0	0	0	0	0	0	0	0	0	0	0	0	0	0	0	0	0	0	0	0	0	0	0	0	0	0	0	0	0	0	0	0	0	0	0
Artibonite	Ennery	0	0	0	0	0	0	0	0	0	0	0	0	0	0	0	0	0	0	0	0	0	0	0	0	0	0	0	0	0	0	0	0	0	0	0	0	0	0	0	0	0	0	0	0	0	0	0	0
Artibonite	Gonaives	0	0	0	0	0	0	0	0	0	0	0	0	0	0	0	0	0	0	0	0	0	0	0	0	0	0	0	0	0	0	0	0	0	0	0	0	0	0	0	0	0	0	0	0	0	0	0	0
Artibonite	Grande Saline	0	0	0	0	0	0	0	0	0	0	0	0	0	0	0	0	0	0	0	0	0	0	0	0	0	0	0	0	0	0	0	0	0	0	0	0	0	0	0	0	0	0	0	0	0	0	0	0
Artibonite	Gros Morne	0	0	0	0	0	0	0	0	0	0	0	0	0	0	0	0	0	0	0	0	0	0	0	0	0	0	0	0	0	0	0	0	0	0	0	0	0	0	0	0	0	0	0	0	0	0	0	0
Artibonite	L'Estere	0	0	0	0	0	0	0	0	0	0	0	0	0	0	0	0	0	0	0	0	0	0	0	0	0	0	0	0	0	0	0	0	0	0	0	0	0	0	0	0	0	0	0	0	0	0	0	0
Artibonite	La Chapelle	0	0	0	0	0	0	0	0	0	0	0	0	0	0	0	0	0	0	0	0	0	0	0	0	0	0	0	0	0	0	0	0	0	0	0	0	0	0	0	0	0	0	0	0	0	0	0	0
Artibonite	Marmelade	0	0	0	0	0	0	0	0	0	0	0	0	0	0	0	0	0	0	0	0	0	0	0	0	0	0	0	0	0	0	0	0	0	0	0	0	0	0	0	0	0	0	0	0	0	0	0	0
Artibonite	Petite Riviere de l'Artibonite	0	0	0	0	0	0	0	0	0	0	0	0	0	0	0	0	0	0	0	0	0	0	0	0	0	0	0	0	0	0	0	0	0	0	0	0	0	0	0	0	0	0	0	0	0	0	0	0
Artibonite	Saint-Marc	0	0	0	0	0	0	0	0	0	0	0	0	0	0	0	0	0	0	0	0	0	0	0	0	0	0	0	0	0	0	0	0	0	0	0	0	0	0	0	0	0	0	0	0	0	0	0	0
Artibonite	Saint-Michel	0	0	0	0	0	0	0	0	0	0	0	0	0	0	0	0	0	0	0	0	0	0	0	0	0	0	0	0	0	0	0	0	0	0	0	0	0	0	0	0	0	0	0	0	0	0	0	0
Artibonite	Terre Neuve	0	0	0	0	0	0	0	0	0	0	0	0	0	0	0	0	0	0	0	0	0	0	0	0	0	0	0	0	0	0	0	0	0	0	0	0	0	0	0	0	0	0	0	0	0	0	0	0
Artibonite	Verrettes	0	0	0	0	0	0	0	0	0	0	0	0	0	0	0	0	0	0	0	0	0	0	0	0	0	0	0	0	0	0	0	0	0	0	0	0	0	0	0	0	0	0	0	0	0	0	0	0
Centre	Belladeres	0	0	0	0	0	0	0	0	0	0	0	0	0	0	0	0	0	0	0	0	0	0	0	0	0	0	0	0	0	0	0	0	0	0	0	0	0	0	0	0	0	0	0	0	0	0	0	0
Centre	Boucan Carre	0	0	0	0	0	0	0	0	0	0	0	0	0	0	0	0	0	0	0	0	0	0	0	0	0	0	0	0	0	0	0	0	0	0	0	0	0	0	0	0	0	0	0	0	0	0	0	0
Centre	Cerca Carvajal	0	0	0	0	0	0	0	0	0	0	0	0	0	0	0	0	0	0	0	0	0	0	0	0	0	0	0	0	0	0	0	0	0	0	0	0	0	0	0	0	0	0	0	0	0	0	0	0
Centre	Cerca La Source	0	0	0	0	0	0	0	0	0	0	0	0	0	0	0	0	0	0	0	0	0	0	0	0	0	0	0	0	0	0	0	0	0	0	0	0	0	0	0	0	0	0	0	0	0	0	0	0
Centre	Hinche	0	0	0	0	0	0	0	0	0	0	0	0	0	0	0	0	0	0	0	0	0	0	0	0	0	0	0	0	0	0	0	0	0	0	0	0	0	0	0	0	0	0	0	0	0	0	0	0
Centre	Lascahobas	0	0	0	0	0	0	0	0	0	0	0	0	0	0	0	0	1	0	0	0	0	0	0	0	0	0	0	0	0	0	0	0	0	0	0	0	0	0	0	0	0	0	0	0	0	0	0	0
Centre	Maissade	0	0	0	0	0	0	0	0	0	0	0	0	0	0	0	0	0	0	0	0	0	0	0	0	0	0	0	0	0	0	0	0	0	0	0	0	0	0	0	0	0	0	0	0	0	0	0	0
Centre	Mirebalais	0	0	0	0	0	0	0	0	0	0	0	0	0	0	0	0	1	0	0	0	0	0	0	0	0	0	0	0	0	0	1	0	0	0	0	0	0	0	0	0	0	0	0	0	0	0	0	0
Centre	Saut-d'Eau	0	0	0	0	0	0	0	0	0	0	0	0	0	0	0	0	0	0	0	0	0	0	0	0	0	0	0	0	0	0	0	0	0	0	0	0	0	0	0	0	0	0	0	0	0	0	0	0
Centre	Savanette	0	0	0	0	0	0	0	0	0	0	0	0	0	0	0	0	1	0	0	0	0	0	0	0	0	0	0	0	0	0	0	0	0	0	0	0	0	0	0	0	0	0	0	0	0	0	0	0
Centre	Thomassique	0	0	0	0	0	0	0	0	0	0	0	0	0	0	0	0	0	0	0	0	0	0	0	0	0	0	0	0	0	0	0	0	0	0	0	0	0	0	0	0	0	0	0	0	0	0	0	0
Centre	Thomonde	0	0	0	0	0	0	0	0	0	0	0	0	0	0	0	0	0	0	0	0	0	0	0	0	0	0	0	0	0	0	0	0	0	0	0	0	0	0	0	0	0	0	0	0	0	0	0	0
Grand'Anse	Abricots	0	0	0	0	0	0	0	0	0	0	0	0	0	0	0	0	0	0	0	0	0	0	0	0	0	0	0	0	0	0	0	0	0	0	0	0	0	0	0	0	0	0	0	0	0	0	0	0
Grand'Anse	Anse-d'Hainault	0	0	0	0	0	0	0	0	0	0	0	0	0	0	0	0	0	0	0	0	0	0	0	0	0	0	0	0	0	0	0	0	0	0	0	0	0	0	0	0	0	0	0	0	0	0	0	0
Grand'Anse	Beaumont	0	0	0	0	0	0	0	0	0	0	0	0	0	0	0	0	0	0	0	0	0	0	0	0	0	0	0	0	0	0	0	0	0	0	0	0	0	0	0	0	0	0	0	0	0	0	0	0
Grand'Anse	Bonbon	0	0	0	0	0	0	0	0	0	0	0	0	0	0	0	0	0	0	0	0	0	0	0	0	0	0	0	0	0	0	0	0	0	0	0	0	0	0	0	0	0	0	0	0	0	0	0	0
Grand'Anse	Chambellan	0	0	0	0	0	0	0	0	0	0	0	0	0	0	0	0	0	0	0	0	0	0	0	0	0	0	0	0	0	0	0	0	0	0	0	0	0	0	0	0	0	0	0	0	0	0	0	0
Grand'Anse	Corail	0	0	0	0	0	0	0	0	0	0	0	0	0	0	0	0	0	0	0	0	0	0	0	0	0	0	0	0	0	0	0	0	0	0	0	0	0	0	0	0	0	0	0	0	0	0	0	0
Grand'Anse	Dame-Marie	0	0	0	0	0	0	0	0	0	0	0	0	0	0	0	0	0	0	0	0	0	0	0	0	0	0	0	0	0	0	0	0	0	0	0	0	0	0	0	0	0	0	0	0	0	0	0	0
Grand'Anse	Jeremie	0	0	0	0	0	0	0	0	0	0	0	0	0	0	0	0	0	0	0	0	0	0	0	0	0	0	0	0	0	0	0	0	0	0	1	2	0	0	0	0	0	0	0	0	0	0	0	0
Grand'Anse	Les Irois	0	0	0	0	0	0	0	0	0	0	0	0	0	0	0	0	0	0	0	0	0	0	0	0	0	0	0	0	0	0	0	0	0	0	0	0	0	0	0	0	0	0	0	0	0	0	0	0
Grand'Anse	Moron	0	0	0	0	0	0	0	0	0	0	0	0	0	0	0	0	0	0	0	0	0	0	0	0	0	0	0	0	0	0	0	0	0	0	0	0	0	0	0	0	0	0	0	0	0	0	0	0
Grand'Anse	Pestel	0	0	0	0	0	0	0	0	0	0	0	0	0	0	0	0	0	0	0	0	0	0	0	0	0	0	0	0	0	0	0	0	0	0	0	0	4	3	0	0	0	0	0	0	0	0	0	0
Grand'Anse	Roseaux	0	0	0	0	0	0	0	0	0	0	0	0	0	0	0	0	0	0	0	0	0	0	0	0	0	0	0	0	0	0	0	0	0	0	0	0	0	0	0	0	0	0	0	0	0	0	0	0
Nippes	Anse-a-Veau	0	0	0	0	0	0	0	0	0	0	0	0	0	0	1	0	0	0	0	0	0	0	0	0	0	0	0	0	0	0	0	0	0	0	0	0	0	0	0	0	0	0	0	0	0	0	0	0
Nippes	Arnaud	0	0	0	0	0	0	0	0	0	0	0	0	0	0	0	0	0	0	0	0	0	0	0	0	0	0	0	0	0	0	1	5	2	3	0	2	0	0	0	0	0	0	0	1	0	0	0	0
Nippes	Baraderes	0	4	2	0	2	2	0	2	3	2	2	0	0	0	5	1	1	0	0	0	0	0	0	1	0	0	0	0	0	0	0	0	0	0	0	0	0	0	0	0	0	0	0	0	0	0	0	0
Nippes	Fonds-des-Negres	0	0	0	0	0	0	2	0	0	0	2	2	1	1	0	1	5	3	13	3	0	6	10	2	0	0	0	1	0	0	0	0	0	0	0	3	0	0	0	0	0	0	0	0	0	0	0	0
Nippes	Grand Boucan	0	0	0	0	0	0	0	0	0	0	0	0	0	0	0	0	0	0	0	0	0	0	0	0	0	0	0	0	0	0	0	0	0	0	0	0	0	0	0	0	0	0	0	0	0	0	0	0
Nippes	L'Asile	0	0	0	0	0	0	0	0	0	0	0	0	0	0	0	1	0	0	0	0	0	1	3	0	1	0	0	0	0	0	0	0	0	0	0	0	0	0	0	0	0	0	0	0	0	0	0	0
Nippes	Miragoane	0	0	0	0	0	0	1	0	0	0	2	1	1	1	0	0	0	0	2	0	7	2	3	6	1	2	0	0	1	0	0	0	0	0	0	0	0	0	0	0	0	0	0	0	0	0	0	0
Nippes	Paillant	0	0	0	0	0	1	0	2	0	0	1	0	0	1	0	0	0	1	1	0	1	0	2	0	1	1	0	0	0	0	0	0	0	0	0	0	0	0	0	0	0	0	0	0	0	0	0	0
Nippes	Petit Trou de Nippes	0	0	0	0	0	0	0	0	0	1	1	0	0	0	0	0	2	1	0	0	0	0	0	0	0	0	0	0	0	0	0	0	0	0	0	0	0	0	0	0	0	0	0	0	0	0	0	0
Nippes	Petite Riviere de Nippes	0	0	0	0	0	0	0	0	0	0	0	0	0	0	0	0	0	0	0	0	1	0	2	0	0	0	0	0	0	0	0	0	0	0	0	0	0	0	0	0	0	0	0	0	0	0	0	0
Nippes	Plaisance du Sud	0	0	0	0	0	0	0	0	0	0	0	0	8	0	1	1	2	0	0	1	3	1	0	0	0	0	0	0	0	0	0	0	0	0	0	0	0	1	0	0	0	0	0	0	0	0	0	0
Nord	Acul du Nord	0	0	0	0	0	0	0	0	0	0	0	0	0	0	0	0	0	0	0	0	0	0	0	0	0	0	0	0	0	0	0	0	0	0	0	0	0	0	0	0	0	0	0	0	0	0	0	0
Nord	Bahon	0	0	0	0	0	0	0	0	0	0	0	0	0	0	0	0	0	0	0	0	0	0	0	0	0	0	0	0	0	0	0	0	0	0	0	0	0	0	0	0	0	0	0	0	0	0	0	0
Nord	Bas Limbe	0	0	0	0	0	0	0	0	0	0	0	0	0	0	0	0	0	0	0	0	0	0	0	0	0	0	0	0	0	0	0	0	0	0	0	0	0	0	0	0	0	0	0	0	0	0	0	0
Nord	Borgne	0	0	0	0	0	0	0	0	0	0	0	0	0	0	0	0	0	0	1	0	0	0	0	0	0	0	0	0	0	0	0	0	0	0	0	0	0	0	0	0	0	0	0	0	0	0	0	0
Nord	Cap Haitien	0	0	0	0	0	0	0	0	0	0	0	0	0	0	0	0	0	0	2	0	0	0	0	1	0	0	0	0	0	0	0	0	0	0	0	0	0	0	0	0	0	0	0	0	0	0	0	0
Nord	Dondon	0	0	0	0	0	0	0	0	0	0	0	0	0	0	0	0	0	0	0	0	0	0	0	0	0	0	0	0	0	0	0	0	0	0	0	0	0	0	0	0	0	0	0	0	0	0	0	0
Nord	Grande Riviere du Nord	0	0	0	0	0	0	0	0	0	0	0	0	0	0	0	0	0	0	0	0	0	0	0	0	0	0	0	0	0	0	0	0	0	0	0	0	0	0	0	0	0	0	0	0	0	0	0	0
Nord	La Victoire	0	0	0	0	0	0	0	0	0	0	0	0	0	0	0	0	0	0	0	0	0	0	0	0	0	0	0	0	0	0	0	0	0	0	0	0	0	0	0	0	0	0	0	0	0	0	0	0
Nord	Limbe	0	0	0	0	0	0	0	0	0	0	0	0	0	0	0	0	2	0	0	2	0	0	0	0	0	0	0	0	0	0	0	0	0	0	0	0	0	0	0	0	0	0	0	0	0	0	0	0
Nord	Limonade	0	0	0	0	0	0	0	0	0	0	0	0	0	0	1	0	0	0	0	0	0	0	0	0	0	0	0	0	0	0	0	0	0	0	0	0	0	0	0	0	0	0	0	0	0	0	0	0
Nord	Milot	0	0	0	0	0	0	0	0	0	0	0	0	0	0	0	0	0	0	0	0	0	0	0	0	0	0	0	0	0	0	0	0	0	0	0	0	0	0	0	0	0	0	0	0	0	0	0	0
Nord	Pignon	0	0	0	0	0	0	0	0	0	0	0	0	0	0	0	0	0	0	0	0	0	0	0	0	0	0	0	0	0	0	0	0	0	0	0	0	0	0	0	0	0	0	0	0	0	0	0	0
Nord	Pilate	0	0	0	0	0	0	0	0	0	0	0	0	0	0	0	0	0	0	0	0	0	0	0	0	0	0	0	0	0	0	0	0	0	0	0	0	0	0	0	0	0	0	0	0	0	0	0	0
Nord	Plaine du Nord	0	0	0	0	0	0	0	0	0	0	0	0	0	0	0	0	0	0	0	0	0	0	0	0	0	0	0	0	0	0	0	0	0	0	0	0	0	0	0	0	0	0	0	0	0	0	0	0
Nord	Plaisance	0	0	0	0	0	0	0	0	0	0	0	0	2	0	0	0	0	0	0	0	0	0	0	0	0	0	0	0	0	0	0	0	0	0	0	0	0	0	0	0	0	0	0	0	0	0	0	0
Nord	Port Margot	0	0	0	0	0	0	0	0	0	0	0	0	0	0	0	0	0	0	1	0	0	0	0	0	0	0	0	0	0	0	0	0	0	0	0	0	0	0	0	0	0	0	0	0	0	0	0	0
Nord	Quartier Morin	0	0	0	0	0	0	0	0	0	0	0	0	0	0	0	0	0	0	0	0	0	0	0	0	0	0	0	0	0	0	0	0	0	0	0	0	0	0	0	0	0	0	0	0	0	0	0	0
Nord	Ranquitte	0	0	0	0	0	0	0	0	0	0	0	0	0	0	0	0	0	0	0	0	0	0	0	0	0	0	0	0	0	0	0	0	0	0	0	0	0	0	0	0	0	0	0	0	0	0	0	0
Nord	St. Raphael	0	0	0	0	0	0	0	0	0	0	0	0	0	0	0	0	0	0	0	0	0	0	0	0	0	0	0	0	0	0	0	0	0	0	0	0	0	0	0	0	0	0	0	0	0	0	0	0
Nord-Est	Capotille	0	0	0	0	0	0	0	0	0	0	0	0	0	0	0	0	0	0	0	0	0	0	0	0	0	0	0	0	0	0	0	0	0	0	0	0	0	0	0	0	0	0	0	0	0	0	0	0
Nord-Est	Caracol	0	0	0	0	0	0	0	0	0	0	0	0	0	0	0	0	0	0	0	0	0	0	0	0	0	0	0	0	0	0	0	0	0	0	0	0	0	0	0	0	0	0	0	0	0	0	0	0
Nord-Est	Carice	0	0	0	0	0	0	0	0	0	0	0	0	0	0	0	0	0	0	0	0	0	0	0	0	0	0	0	0	0	0	0	0	0	0	0	0	0	0	0	0	0	0	0	0	0	0	0	0
Nord-Est	Ferrier	0	0	0	0	0	0	0	0	0	0	0	0	0	0	0	0	0	0	0	0	0	0	0	0	0	0	0	0	0	0	0	0	0	0	0	0	0	0	0	0	0	0	0	0	0	0	0	0
Nord-Est	Fort Liberte	0	0	0	0	0	0	0	0	0	0	0	0	0	0	0	0	0	0	0	0	0	0	0	0	0	0	0	0	0	0	0	0	0	0	0	0	0	0	0	0	0	0	0	0	0	0	0	0
Nord-Est	Mombin Crochu	0	0	0	0	0	0	0	0	0	0	0	0	0	0	0	0	0	0	0	0	0	0	0	0	0	0	0	0	0	0	0	0	0	0	0	0	0	0	0	0	0	0	0	0	0	0	0	0
Nord-Est	Mont Organise	0	0	0	0	0	0	0	0	0	0	0	0	0	0	0	0	0	0	0	0	0	0	0	0	0	0	0	0	0	0	0	0	0	0	0	0	0	0	0	0	0	0	0	0	0	0	0	0
Nord-Est	Ouanaminthe	0	0	0	0	0	0	0	0	0	0	0	0	0	1	0	0	0	0	0	0	0	0	0	0	0	0	0	0	0	0	0	0	0	0	0	0	0	0	0	0	0	0	0	0	0	0	0	0
Nord-Est	Perches	0	0	0	0	0	0	0	0	0	0	0	0	0	0	0	0	0	0	0	0	0	0	0	0	0	0	0	0	0	0	0	0	0	0	0	0	0	0	0	0	0	0	0	0	0	0	0	0
Nord-Est	Sainte Suzanne	0	0	0	0	0	0	0	0	0	0	0	0	0	0	0	0	0	0	0	0	0	0	0	0	0	0	0	0	0	0	0	0	0	0	0	0	0	0	0	0	0	0	0	0	0	0	0	0
Nord-Est	Terrier Rouge	0	0	0	0	0	0	0	0	0	0	0	0	0	0	0	0	0	0	0	0	0	0	0	0	0	0	0	0	0	0	0	0	0	0	0	0	0	0	0	0	0	0	0	0	0	0	0	0
Nord-Est	Trou du Nord	0	0	0	0	0	0	0	0	0	0	0	0	0	0	0	0	0	0	0	0	0	0	0	0	0	0	0	0	0	0	0	0	0	0	0	0	0	0	0	0	0	0	0	0	0	0	0	0
Nord-Est	Valliere	0	0	0	0	0	0	0	0	0	0	0	0	0	0	0	0	0	0	0	0	0	0	0	0	0	0	0	0	0	0	0	0	0	0	0	0	0	0	0	0	0	0	0	0	0	0	0	0
Nord-Ouest	Anse a Foleur	0	0	0	0	0	0	0	0	0	0	0	0	0	0	0	0	0	0	0	0	0	0	0	0	0	0	0	0	0	0	0	0	0	0	0	0	0	0	0	0	0	0	0	0	0	0	0	0
Nord-Ouest	Baie de Henne	0	0	0	0	0	0	0	0	0	0	0	0	0	0	0	0	0	0	0	0	0	0	0	0	0	0	0	0	0	0	0	0	0	0	0	0	0	0	0	0	0	0	0	0	0	0	0	0
Nord-Ouest	Bassin Bleu	0	0	0	0	0	0	0	0	0	0	0	0	0	0	0	0	0	0	0	0	0	0	0	0	0	0	0	0	0	0	0	0	0	0	0	0	0	0	0	0	0	0	0	0	0	0	0	0
Nord-Ouest	Bombardopolis	0	0	0	0	0	0	0	0	0	0	0	0	0	0	0	0	0	0	0	0	0	0	0	0	0	0	0	0	0	0	0	0	0	0	0	0	0	0	0	0	0	0	0	0	0	0	0	0
Nord-Ouest	Chansolme	0	0	0	0	0	0	0	0	0	0	0	0	0	0	0	0	0	0	0	0	0	0	0	0	0	0	0	0	0	0	0	0	0	0	0	0	0	0	0	0	0	0	0	0	0	0	0	0
Nord-Ouest	Jean Rabel	0	0	0	0	0	0	0	0	0	0	0	0	0	0	0	0	0	0	0	0	0	0	0	0	0	0	0	0	0	0	0	0	0	0	0	0	0	0	0	0	0	0	0	0	0	0	0	0
Nord-Ouest	La Tortue	0	0	0	0	0	0	0	0	0	0	0	0	0	0	0	0	0	0	0	0	0	0	0	0	0	0	0	0	0	0	0	0	0	0	0	0	0	0	0	0	0	0	0	0	0	0	0	0
Nord-Ouest	Mole Saint Nicolas	0	0	0	0	0	0	0	0	0	0	0	0	0	0	0	0	0	0	0	0	0	0	0	0	0	0	0	0	0	0	0	0	0	0	0	0	0	0	0	0	0	0	0	0	0	0	0	0
Nord-Ouest	Port de Paix	0	0	0	0	0	0	0	0	0	0	0	0	0	0	0	0	0	0	0	0	0	0	0	0	0	0	1	0	0	0	0	0	0	0	0	0	0	0	0	0	0	0	0	0	0	0	0	0
Nord-Ouest	Saint Louis du Nord	0	0	0	0	0	0	0	0	0	0	0	0	0	0	0	0	0	0	0	0	0	0	0	0	0	1	1	0	0	0	0	0	0	0	0	0	0	0	0	0	0	0	0	0	0	0	0	0
Ouest	Anse-a-Galet	0	0	0	0	0	0	0	0	0	0	0	0	0	0	0	0	0	0	0	0	0	0	0	0	0	0	0	0	0	0	0	0	0	0	0	0	0	0	0	0	0	0	0	0	0	0	0	0
Ouest	Arcahaie	0	0	0	0	0	0	0	0	0	0	0	0	0	0	0	0	0	0	0	0	0	0	0	0	0	0	0	0	0	0	0	0	0	0	0	0	0	0	0	0	0	0	0	0	0	0	0	0
Ouest	Cabaret	0	0	0	0	0	0	0	0	0	0	0	0	0	0	0	0	0	0	0	0	0	0	0	0	0	0	0	0	0	0	0	0	0	0	0	0	0	0	0	0	0	0	0	0	0	0	0	0
Ouest	Cornillon-Grand-Bois	0	0	0	0	0	0	0	0	0	0	0	0	0	0	0	0	0	0	0	0	0	0	0	0	0	0	0	0	0	0	0	0	0	0	0	0	0	0	0	0	0	0	0	0	0	0	0	0
Ouest	Croix-des-Bouquets	0	0	0	0	0	0	0	0	0	0	0	0	0	0	0	0	0	0	0	0	0	0	0	0	0	0	0	0	0	0	0	0	0	0	0	0	0	0	0	0	0	0	0	0	0	0	0	0
Ouest	Fonds-Verrettes	0	0	0	0	0	0	0	0	0	0	0	0	0	0	0	0	0	0	0	0	0	0	0	0	0	0	0	0	0	0	0	0	0	0	0	0	0	0	0	0	0	0	0	0	0	0	0	0
Ouest	Ganthier	0	0	0	0	0	0	0	0	0	0	0	0	0	0	0	0	0	0	0	0	0	0	0	0	0	0	0	0	0	0	0	0	0	0	0	0	0	0	0	0	0	0	0	0	0	0	0	0
Ouest	Grand-Goave	0	0	0	0	0	0	0	0	0	0	0	0	0	0	0	0	0	0	0	0	0	0	0	0	0	0	0	0	0	0	0	0	0	0	0	0	0	0	0	0	0	0	0	0	0	0	0	0
Ouest	Gressier	0	0	0	0	0	0	0	0	0	0	0	0	0	0	0	0	0	0	0	0	0	0	0	0	0	0	0	0	0	0	0	0	0	0	0	0	0	0	0	0	0	0	0	0	0	0	0	0
Ouest	Leogane	0	0	0	0	0	0	0	0	0	0	0	0	0	0	0	0	0	0	0	0	0	0	0	0	0	0	0	0	0	0	0	0	0	0	0	0	0	0	0	0	0	0	0	0	0	0	0	0
Ouest	Petit-Goave	0	0	0	0	0	0	0	0	0	0	0	0	0	0	0	0	0	0	0	0	0	0	0	0	0	0	0	0	0	0	0	0	0	0	0	0	0	0	0	0	0	0	0	0	0	0	0	0
Ouest	Pointe a Raquette	0	0	0	0	0	0	0	0	0	0	0	0	0	0	0	0	0	0	0	0	0	0	0	0	0	0	0	0	0	0	0	0	0	0	0	0	0	0	0	0	0	0	0	0	0	0	0	0
Ouest	Thomazeau	0	0	0	0	0	0	0	0	0	0	0	0	0	0	0	0	0	0	0	0	0	0	0	0	0	0	0	0	0	0	0	0	0	0	0	0	0	0	0	0	0	0	0	0	0	0	0	0
Ouest	Carrefour	0	0	0	0	0	0	0	0	0	0	0	0	0	0	0	0	0	0	0	0	0	0	0	0	0	0	0	0	0	0	0	0	0	0	0	0	0	0	0	0	0	0	0	0	0	0	0	0
Ouest	Cite Soleil	0	0	0	0	0	0	0	0	0	0	0	0	0	0	0	0	0	0	0	0	0	0	0	0	0	0	0	0	0	0	0	0	0	0	0	0	0	0	0	0	0	0	0	0	0	0	0	0
Ouest	Delmas	0	0	0	0	0	0	0	0	0	0	0	0	0	0	0	0	0	0	0	0	0	0	0	0	0	0	0	0	0	0	0	0	0	0	0	0	0	0	0	0	0	0	0	0	0	0	0	0
Ouest	Kenscoff	0	0	0	0	0	0	0	0	0	0	0	0	0	0	0	0	0	0	0	0	0	0	0	0	0	0	0	0	0	0	0	0	0	0	0	0	0	0	0	0	0	0	0	0	0	0	0	0
Ouest	Petion Ville	0	0	0	0	0	0	0	0	0	0	0	0	0	0	0	0	0	0	0	0	0	0	0	0	0	0	0	0	0	0	0	0	0	0	0	0	0	0	0	0	0	0	0	0	0	0	0	0
Ouest	Port-au-Prince	0	0	0	0	0	0	0	0	0	0	0	0	0	0	0	0	0	0	0	0	0	0	0	0	0	0	0	0	0	0	0	0	0	0	0	0	0	0	0	0	0	0	0	0	0	0	0	0
Ouest	Tabarre	0	0	0	0	0	0	0	0	0	0	0	0	0	0	0	0	0	0	0	0	0	0	0	0	0	0	0	0	0	0	0	0	0	0	0	0	0	0	0	0	0	0	0	0	0	0	0	0
Sud	Aquin	0	0	0	0	0	0	0	0	0	1	0	1	0	0	0	0	0	1	4	4	0	9	0	0	0	0	0	0	0	0	0	0	0	0	0	0	0	0	0	0	0	0	0	0	0	0	0	0
Sud	Arniquet	0	0	0	0	0	0	0	0	0	0	0	0	0	0	0	0	0	0	0	0	0	0	0	0	0	0	0	0	0	0	0	0	0	0	0	0	0	0	0	0	0	0	0	0	0	0	0	0
Sud	Camp Perrin	0	0	0	0	0	0	0	0	0	0	0	0	0	0	0	0	0	0	0	0	0	2	0	0	0	0	0	0	0	0	0	0	0	0	0	0	0	0	0	0	0	0	0	0	0	0	0	0
Sud	Cavaillon	0	0	0	0	0	0	0	0	0	0	0	0	0	0	0	0	0	0	0	0	0	0	0	0	0	0	0	0	0	0	0	0	0	0	0	0	0	0	0	0	0	0	0	0	0	0	0	0
Sud	Chantal	0	0	0	0	0	0	0	0	0	0	0	0	0	0	0	0	0	0	0	0	0	0	0	0	0	0	0	0	0	0	0	0	0	0	0	0	0	0	0	0	0	0	0	0	0	0	0	0
Sud	Chardonnieres	0	0	0	0	0	0	0	0	0	0	0	0	0	0	0	0	0	0	0	0	0	0	0	0	0	0	0	0	0	0	0	0	0	0	0	0	0	0	0	0	0	0	0	0	0	0	0	0
Sud	Coteaux	0	0	0	0	0	0	0	0	0	0	0	0	0	0	0	0	0	0	0	0	0	0	0	0	0	0	0	0	0	0	0	0	0	0	0	1	0	0	0	0	0	0	0	0	1	0	0	0
Sud	Ile a Vache	0	0	0	0	0	0	0	0	0	0	0	0	0	0	0	0	0	0	0	0	0	0	0	0	0	0	0	0	0	0	0	0	0	0	0	0	0	0	0	0	0	0	0	0	0	0	0	0
Sud	Les Anglais	0	0	0	3	7	3	0	0	0	3	3	0	0	0	0	0	0	0	0	0	0	0	0	0	0	0	0	0	0	1	0	0	0	0	0	0	0	0	0	0	0	0	0	0	0	0	0	0
Sud	Les Cayes	0	0	0	0	0	0	0	0	0	0	1	0	0	0	3	2	2	0	3	1	0	3	0	1	4	2	1	7	0	0	0	0	0	2	1	1	0	1	0	0	0	0	1	0	2	1	0	1
Sud	Maniche	0	0	0	0	0	0	0	0	0	0	0	0	0	0	0	0	0	0	0	0	0	0	0	0	0	0	0	0	0	0	0	0	0	0	0	0	0	0	0	0	0	0	0	0	0	0	0	0
Sud	Port-a-Piment	0	0	0	0	0	0	0	0	0	0	0	0	0	0	0	0	0	0	0	0	0	6	0	0	0	0	0	0	0	0	0	0	0	0	0	0	0	1	0	0	0	0	0	0	0	0	0	0
Sud	Port-Salut	0	0	0	0	0	0	0	0	0	0	0	0	0	0	0	0	0	0	1	0	0	0	0	0	0	0	0	0	0	0	0	1	0	0	0	0	0	0	0	0	0	0	0	0	0	0	0	0
Sud	Roche a Bateau	0	0	0	0	0	0	0	0	0	0	0	0	0	0	0	0	0	0	0	0	0	0	0	0	0	0	0	0	0	0	0	0	0	0	0	0	0	0	0	0	0	0	0	0	0	0	0	0
Sud	Saint Jean du Sud	0	0	0	0	0	0	0	0	0	0	0	0	0	0	0	0	0	0	0	0	0	0	0	0	0	0	0	0	0	0	0	0	0	0	0	0	0	0	0	0	0	0	0	0	0	0	0	0
Sud	Saint Louis du Sud	0	0	0	0	0	0	0	0	0	0	0	0	0	0	0	0	0	0	0	0	0	0	0	0	0	0	0	0	0	0	0	0	0	0	0	0	0	0	0	0	0	0	0	0	0	0	0	0
Sud	Tiburon	0	0	0	0	0	0	0	0	0	0	0	0	0	0	0	0	0	0	0	0	0	0	0	0	0	2	1	0	0	0	0	0	0	0	0	0	0	0	0	0	0	0	0	0	0	0	0	0
Sud	Torbeck	0	0	0	0	0	0	0	0	0	0	0	0	0	0	0	0	0	0	0	0	0	0	0	0	0	0	0	0	0	0	0	0	0	0	0	0	0	0	0	0	0	0	0	0	0	0	0	0
Sud-Est	Anse-a-Pitre	0	0	0	0	0	0	0	0	0	0	0	0	0	0	0	0	0	0	0	0	0	0	0	0	0	0	0	0	0	0	0	0	0	0	0	0	0	0	0	0	0	0	0	0	0	0	0	0
Sud-Est	Bainet	0	0	0	0	0	0	0	0	0	0	0	0	0	0	0	0	0	0	0	0	0	0	0	0	0	0	0	0	0	0	0	0	0	0	0	0	0	0	0	0	0	0	0	0	0	0	0	0
Sud-Est	Belle Anse	0	0	0	0	0	0	0	0	0	0	0	0	0	0	0	0	0	0	0	0	0	0	0	0	0	0	0	0	0	0	0	0	0	0	0	0	0	0	0	0	0	0	0	0	0	0	0	0
Sud-Est	Cayes-Jacmel	0	0	0	0	0	0	0	0	0	0	0	0	0	0	0	0	0	0	0	0	0	0	0	0	0	0	0	0	0	0	0	0	0	0	0	0	0	0	0	0	0	0	0	0	0	0	0	0
Sud-Est	Cotes-de-Fer	0	0	0	0	0	0	0	0	0	0	0	0	0	0	0	0	0	0	0	0	0	0	0	0	0	0	0	0	0	0	0	0	0	0	0	0	0	0	0	0	0	0	0	0	0	0	0	0
Sud-Est	Grand Gosier	0	0	0	0	0	0	0	0	0	0	0	0	0	0	0	0	0	0	0	0	0	0	0	0	0	0	0	0	0	0	0	0	0	0	0	0	0	0	0	0	0	0	0	0	0	0	0	0
Sud-Est	Jacmel	0	0	0	0	0	0	0	0	0	0	0	0	0	0	0	0	0	0	0	0	0	0	0	0	0	0	0	0	0	0	0	0	0	0	0	0	0	0	0	0	0	0	0	0	0	0	0	0
Sud-Est	La Vallee	0	0	0	0	0	0	0	0	0	0	0	0	0	0	0	0	0	0	0	0	0	0	0	0	0	0	0	0	0	0	0	0	0	0	0	0	0	0	0	0	0	0	0	0	0	0	0	0
Sud-Est	Marigot	0	0	0	0	0	0	0	0	0	0	0	0	0	0	0	0	0	0	0	0	0	0	0	0	0	0	0	0	0	0	0	0	0	0	0	0	0	0	0	0	0	0	0	0	0	0	0	0
Sud-Est	Thiotte	0	0	0	0	0	0	0	0	0	0	0	0	0	0	0	0	0	0	0	0	0	0	0	0	0	0	0	0	0	0	0	0	0	0	0	0	0	0	0	0	0	0	0	0	0	0	0	0
[truncated: 161 more columns]

## Sheet: Responsible_NGO
NGO responsible for CATI
Département	Commune	2013w27	2013w28	2013w29	2013w30	2013w31	2013w32	2013w33	2013w34	2013w35	2013w36	2013w37	2013w38	2013w39	2013w40	2013w41	2013w42	2013w43	2013w44	2013w45	2013w46	2013w47	2013w48	2013w49	2013w50	2013w51	2013w52	2014w1	2014w2	2014w3	2014w4	2014w5	2014w6	2014w7	2014w8	2014w9	2014w10	2014w11	2014w12	2014w13	2014w14	2014w15	2014w16	2014w17	2014w18	2014w19	2014w20	2014w21	2014w22
Artibonite	Anse Rouge	NGO #1	NGO #1	NGO #1	NGO #1	NGO #1	NGO #1	NGO #1	NGO #1	NGO #1	NGO #1	NGO #1	NGO #1	NGO #1	NGO #1	NGO #1	NGO #1	NGO #1	NGO #1	NGO #1	NGO #1	NGO #1	NGO #1	NGO #1	NGO #1	NGO #1	NGO #1	NGO #1	NGO #1	NGO #1	NGO #1	NGO #1	NGO #1	NGO #1	NGO #1	NGO #1	NGO #1	NGO #1	NGO #1	NGO #1	NGO #1	NGO #1	NGO #1	NGO #1	NGO #1	NGO #1	NGO #1	NGO #1	NGO #1
Artibonite	Desdunes	NGO #1	NGO #1	NGO #1	NGO #1	NGO #1	NGO #1	NGO #1	NGO #1	NGO #1	NGO #1	NGO #1	NGO #1	NGO #1	NGO #1	NGO #1	NGO #1	NGO #1	NGO #1	NGO #1	NGO #1	NGO #1	NGO #1	NGO #1	NGO #1	NGO #1	NGO #1	NGO #1	NGO #1	NGO #1	NGO #1	NGO #1	NGO #1	NGO #1	NGO #1	NGO #1	NGO #1	NGO #1	NGO #1	NGO #1	NGO #1	NGO #1	NGO #1	NGO #1	NGO #1	NGO #1	NGO #1	NGO #1	NGO #1
Artibonite	Dessalines-Marchandes	NGO #1	NGO #1	NGO #1	NGO #1	NGO #1	NGO #1	NGO #1	NGO #1	NGO #1	NGO #1	NGO #1	NGO #1	NGO #1	NGO #1	NGO #1	NGO #1	NGO #1	NGO #1	NGO #1	NGO #1	NGO #1	NGO #1	NGO #1	NGO #1	NGO #1	NGO #1	NGO #1	NGO #1	NGO #1	NGO #1	NGO #1	NGO #1	NGO #1	NGO #1	NGO #1	NGO #1	NGO #1	NGO #1	NGO #1	NGO #1	NGO #1	NGO #1	NGO #1	NGO #1	NGO #1	NGO #1	NGO #1	NGO #1
Artibonite	Ennery	NGO #1	NGO #1	NGO #1	NGO #1	NGO #1	NGO #1	NGO #1	NGO #1	NGO #1	NGO #1	NGO #1	NGO #1	NGO #1	NGO #1	NGO #1	NGO #1	NGO #1	NGO #1	NGO #1	NGO #1	NGO #1	NGO #1	NGO #1	NGO #1	NGO #1	NGO #1	NGO #1	NGO #1	NGO #1	NGO #1	NGO #1	NGO #1	NGO #1	NGO #1	NGO #1	NGO #1	NGO #1	NGO #1	NGO #1	NGO #1	NGO #1	NGO #1	NGO #1	NGO #1	NGO #1	NGO #1	NGO #1	NGO #1
Artibonite	Gonaives	NGO #1	NGO #1	NGO #1	NGO #1	NGO #1	NGO #1	NGO #1	NGO #1	NGO #1	NGO #1	NGO #1	NGO #1	NGO #1	NGO #1	NGO #1	NGO #1	NGO #1	NGO #1	NGO #1	NGO #1	NGO #1	NGO #1	NGO #1	NGO #1	NGO #1	NGO #1	NGO #1	NGO #1	NGO #1	NGO #1	NGO #1	NGO #1	NGO #1	NGO #1	NGO #1	NGO #1	NGO #1	NGO #1	NGO #1	NGO #1	NGO #1	NGO #1	NGO #1	NGO #1	NGO #1	NGO #1	NGO #1	NGO #1
Artibonite	Grande Saline	NGO #1	NGO #1	NGO #1	NGO #1	NGO #1	NGO #1	NGO #1	NGO #1	NGO #1	NGO #1	NGO #1	NGO #1	NGO #1	NGO #1	NGO #1	NGO #1	NGO #1	NGO #1	NGO #1	NGO #1	NGO #1	NGO #1	NGO #1	NGO #1	NGO #1	NGO #1	NGO #1	NGO #1	NGO #1	NGO #1	NGO #1	NGO #1	NGO #1	NGO #1	NGO #1	NGO #1	NGO #1	NGO #1	NGO #1	NGO #1	NGO #1	NGO #1	NGO #1	NGO #1	NGO #1	NGO #1	NGO #1	NGO #1
Artibonite	Gros Morne	NGO #1	NGO #1	NGO #1	NGO #1	NGO #1	NGO #1	NGO #1	NGO #1	NGO #1	NGO #1	NGO #1	NGO #1	NGO #1	NGO #1	NGO #1	NGO #1	NGO #1	NGO #1	NGO #1	NGO #1	NGO #1	NGO #1	NGO #1	NGO #1	NGO #1	NGO #1	NGO #1	NGO #1	NGO #1	NGO #1	NGO #1	NGO #1	NGO #1	NGO #1	NGO #1	NGO #1	NGO #1	NGO #1	NGO #1	NGO #1	NGO #1	NGO #1	NGO #1	NGO #1	NGO #1	NGO #1	NGO #1	NGO #1
Artibonite	L'Estere	NGO #1	NGO #1	NGO #1	NGO #1	NGO #1	NGO #1	NGO #1	NGO #1	NGO #1	NGO #1	NGO #1	NGO #1	NGO #1	NGO #1	NGO #1	NGO #1	NGO #1	NGO #1	NGO #1	NGO #1	NGO #1	NGO #1	NGO #1	NGO #1	NGO #1	NGO #1	NGO #1	NGO #1	NGO #1	NGO #1	NGO #1	NGO #1	NGO #1	NGO #1	NGO #1	NGO #1	NGO #1	NGO #1	NGO #1	NGO #1	NGO #1	NGO #1	NGO #1	NGO #1	NGO #1	NGO #1	NGO #1	NGO #1
Artibonite	La Chapelle	NGO #1	NGO #1	NGO #1	NGO #1	NGO #1	NGO #1	NGO #1	NGO #1	NGO #1	NGO #1	NGO #1	NGO #1	NGO #1	NGO #1	NGO #1	NGO #1	NGO #1	NGO #1	NGO #1	NGO #1	NGO #1	NGO #1	NGO #1	NGO #1	NGO #1	NGO #1	NGO #1	NGO #1	NGO #1	NGO #1	NGO #1	NGO #1	NGO #1	NGO #1	NGO #1	NGO #1	NGO #1	NGO #1	NGO #1	NGO #1	NGO #1	NGO #1	NGO #1	NGO #1	NGO #1	NGO #1	NGO #1	NGO #1
Artibonite	Marmelade	NGO #1	NGO #1	NGO #1	NGO #1	NGO #1	NGO #1	NGO #1	NGO #1	NGO #1	NGO #1	NGO #1	NGO #1	NGO #1	NGO #1	NGO #1	NGO #1	NGO #1	NGO #1	NGO #1	NGO #1	NGO #1	NGO #1	NGO #1	NGO #1	NGO #1	NGO #1	NGO #1	NGO #1	NGO #1	NGO #1	NGO #1	NGO #1	NGO #1	NGO #1	NGO #1	NGO #1	NGO #1	NGO #1	NGO #1	NGO #1	NGO #1	NGO #1	NGO #1	NGO #1	NGO #1	NGO #1	NGO #1	NGO #1
Artibonite	Petite Riviere de l'Artibonite	NGO #1	NGO #1	NGO #1	NGO #1	NGO #1	NGO #1	NGO #1	NGO #1	NGO #1	NGO #1	NGO #1	NGO #1	NGO #1	NGO #1	NGO #1	NGO #1	NGO #1	NGO #1	NGO #1	NGO #1	NGO #1	NGO #1	NGO #1	NGO #1	NGO #1	NGO #1	NGO #1	NGO #1	NGO #1	NGO #1	NGO #1	NGO #1	NGO #1	NGO #1	NGO #1	NGO #1	NGO #1	NGO #1	NGO #1	NGO #1	NGO #1	NGO #1	NGO #1	NGO #1	NGO #1	NGO #1	NGO #1	NGO #1
Artibonite	Saint-Marc	NGO #1	NGO #1	NGO #1	NGO #1	NGO #1	NGO #1	NGO #1	NGO #1	NGO #1	NGO #1	NGO #1	NGO #1	NGO #1	NGO #1	NGO #1	NGO #1	NGO #1	NGO #1	NGO #1	NGO #1	NGO #1	NGO #1	NGO #1	NGO #1	NGO #1	NGO #1	NGO #1	NGO #1	NGO #1	NGO #1	NGO #1	NGO #1	NGO #1	NGO #1	NGO #1	NGO #1	NGO #1	NGO #1	NGO #1	NGO #1	NGO #1	NGO #1	NGO #1	NGO #1	NGO #1	NGO #1	NGO #1	NGO #1
Artibonite	Saint-Michel	NGO #1	NGO #1	NGO #1	NGO #1	NGO #1	NGO #1	NGO #1	NGO #1	NGO #1	NGO #1	NGO #1	NGO #1	NGO #1	NGO #1	NGO #1	NGO #1	NGO #1	NGO #1	NGO #1	NGO #1	NGO #1	NGO #1	NGO #1	NGO #1	NGO #1	NGO #1	NGO #1	NGO #1	NGO #1	NGO #1	NGO #1	NGO #1	NGO #1	NGO #1	NGO #1	NGO #1	NGO #1	NGO #1	NGO #1	NGO #1	NGO #1	NGO #1	NGO #1	NGO #1	NGO #1	NGO #1	NGO #1	NGO #1
Artibonite	Terre Neuve	NGO #1	NGO #1	NGO #1	NGO #1	NGO #1	NGO #1	NGO #1	NGO #1	NGO #1	NGO #1	NGO #1	NGO #1	NGO #1	NGO #1	NGO #1	NGO #1	NGO #1	NGO #1	NGO #1	NGO #1	NGO #1	NGO #1	NGO #1	NGO #1	NGO #1	NGO #1	NGO #1	NGO #1	NGO #1	NGO #1	NGO #1	NGO #1	NGO #1	NGO #1	NGO #1	NGO #1	NGO #1	NGO #1	NGO #1	NGO #1	NGO #1	NGO #1	NGO #1	NGO #1	NGO #1	NGO #1	NGO #1	NGO #1
Artibonite	Verrettes	NGO #1	NGO #1	NGO #1	NGO #1	NGO #1	NGO #1	NGO #1	NGO #1	NGO #1	NGO #1	NGO #1	NGO #1	NGO #1	NGO #1	NGO #1	NGO #1	NGO #1	NGO #1	NGO #1	NGO #1	NGO #1	NGO #1	NGO #1	NGO #1	NGO #1	NGO #1	NGO #1	NGO #1	NGO #1	NGO #1	NGO #1	NGO #1	NGO #1	NGO #1	NGO #1	NGO #1	NGO #1	NGO #1	NGO #1	NGO #1	NGO #1	NGO #1	NGO #1	NGO #1	NGO #1	NGO #1	NGO #1	NGO #1
Centre	Belladeres	NGO #12	NGO #12	NGO #12	NGO #12	NGO #12	NGO #12	NGO #12	NGO #12	NGO #12	NGO #12	NGO #12	NGO #12	NGO #12	NGO #12	NGO #12	NGO #12	NGO #12	NGO #12	NGO #12	NGO #12	NGO #12	NGO #12	NGO #12	NGO #12	NGO #12	NGO #12	NGO #12	NGO #12	NGO #12	NGO #12	NGO #12	NGO #12	NGO #12	NGO #12	NGO #12	NGO #12	NGO #12	NGO #12	NGO #12	NGO #12	NGO #12	NGO #12	NGO #12	NGO #12	NGO #12	NGO #12	NGO #12	NGO #12
Centre	Boucan Carre	NGO #12	NGO #12	NGO #12	NGO #12	NGO #12	NGO #12	NGO #12	NGO #12	NGO #12	NGO #12	NGO #12	NGO #12	NGO #12	NGO #12	NGO #12	NGO #12	NGO #12	NGO #12	NGO #12	NGO #12	NGO #12	NGO #12	NGO #12	NGO #12	NGO #12	NGO #12	NGO #12	NGO #12	NGO #12	NGO #12	NGO #12	NGO #12	NGO #12	NGO #12	NGO #12	NGO #12	NGO #12	NGO #12	NGO #12	NGO #12	NGO #12	NGO #12	NGO #12	NGO #12	NGO #12	NGO #12	NGO #12	NGO #12
Centre	Cerca Carvajal	NGO #12	NGO #12	NGO #12	NGO #12	NGO #12	NGO #12	NGO #12	NGO #12	NGO #12	NGO #12	NGO #12	NGO #12	NGO #12	NGO #12	NGO #12	NGO #12	NGO #12	NGO #12	NGO #12	NGO #12	NGO #12	NGO #12	NGO #12	NGO #12	NGO #12	NGO #12	NGO #12	NGO #12	NGO #12	NGO #12	NGO #12	NGO #12	NGO #12	NGO #12	NGO #12	NGO #12	NGO #12	NGO #12	NGO #12	NGO #12	NGO #12	NGO #12	NGO #12	NGO #12	NGO #12	NGO #12	NGO #12	NGO #12
Centre	Cerca La Source	NGO #12	NGO #12	NGO #12	NGO #12	NGO #12	NGO #12	NGO #12	NGO #12	NGO #12	NGO #12	NGO #12	NGO #12	NGO #12	NGO #12	NGO #12	NGO #12	NGO #12	NGO #12	NGO #12	NGO #12	NGO #12	NGO #12	NGO #12	NGO #12	NGO #12	NGO #12	NGO #12	NGO #12	NGO #12	NGO #12	NGO #12	NGO #12	NGO #12	NGO #12	NGO #12	NGO #12	NGO #12	NGO #12	NGO #12	NGO #12	NGO #12	NGO #12	NGO #12	NGO #12	NGO #12	NGO #12	NGO #12	NGO #12
Centre	Hinche	NGO #12	NGO #12	NGO #12	NGO #12	NGO #12	NGO #12	NGO #12	NGO #12	NGO #12	NGO #12	NGO #12	NGO #12	NGO #12	NGO #12	NGO #12	NGO #12	NGO #12	NGO #12	NGO #12	NGO #12	NGO #12	NGO #12	NGO #12	NGO #12	NGO #12	NGO #12	NGO #12	NGO #12	NGO #12	NGO #12	NGO #12	NGO #12	NGO #12	NGO #12	NGO #12	NGO #12	NGO #12	NGO #12	NGO #12	NGO #12	NGO #12	NGO #12	NGO #12	NGO #12	NGO #12	NGO #12	NGO #12	NGO #12
Centre	Lascahobas	NGO #12	NGO #12	NGO #12	NGO #12	NGO #12	NGO #12	NGO #12	NGO #12	NGO #12	NGO #12	NGO #12	NGO #12	NGO #12	NGO #12	NGO #12	NGO #12	NGO #12	NGO #12	NGO #12	NGO #12	NGO #12	NGO #12	NGO #12	NGO #12	NGO #12	NGO #12	NGO #12	NGO #12	NGO #12	NGO #12	NGO #12	NGO #12	NGO #12	NGO #12	NGO #12	NGO #12	NGO #12	NGO #12	NGO #12	NGO #12	NGO #12	NGO #12	NGO #12	NGO #12	NGO #12	NGO #12	NGO #12	NGO #12
Centre	Maissade	NGO #12	NGO #12	NGO #12	NGO #12	NGO #12	NGO #12	NGO #12	NGO #12	NGO #12	NGO #12	NGO #12	NGO #12	NGO #12	NGO #12	NGO #12	NGO #12	NGO #12	NGO #12	NGO #12	NGO #12	NGO #12	NGO #12	NGO #12	NGO #12	NGO #12	NGO #12	NGO #12	NGO #12	NGO #12	NGO #12	NGO #12	NGO #12	NGO #12	NGO #12	NGO #12	NGO #12	NGO #12	NGO #12	NGO #12	NGO #12	NGO #12	NGO #12	NGO #12	NGO #12	NGO #12	NGO #12	NGO #12	NGO #12
Centre	Mirebalais	NGO #12	NGO #12	NGO #12	NGO #12	NGO #12	NGO #12	NGO #12	NGO #12	NGO #12	NGO #12	NGO #12	NGO #12	NGO #12	NGO #12	NGO #12	NGO #12	NGO #12	NGO #12	NGO #12	NGO #12	NGO #12	NGO #12	NGO #12	NGO #12	NGO #12	NGO #12	NGO #12	NGO #12	NGO #12	NGO #12	NGO #12	NGO #12	NGO #12	NGO #12	NGO #12	NGO #12	NGO #12	NGO #12	NGO #12	NGO #12	NGO #12	NGO #12	NGO #12	NGO #12	NGO #12	NGO #12	NGO #12	NGO #12
Centre	Saut-d'Eau	NGO #12	NGO #12	NGO #12	NGO #12	NGO #12	NGO #12	NGO #12	NGO #12	NGO #12	NGO #12	NGO #12	NGO #12	NGO #12	NGO #12	NGO #12	NGO #12	NGO #12	NGO #12	NGO #12	NGO #12	NGO #12	NGO #12	NGO #12	NGO #12	NGO #12	NGO #12	NGO #12	NGO #12	NGO #12	NGO #12	NGO #12	NGO #12	NGO #12	NGO #12	NGO #12	NGO #12	NGO #12	NGO #12	NGO #12	NGO #12	NGO #12	NGO #12	NGO #12	NGO #12	NGO #12	NGO #12	NGO #12	NGO #12
Centre	Savanette	NGO #12	NGO #12	NGO #12	NGO #12	NGO #12	NGO #12	NGO #12	NGO #12	NGO #12	NGO #12	NGO #12	NGO #12	NGO #12	NGO #12	NGO #12	NGO #12	NGO #12	NGO #12	NGO #12	NGO #12	NGO #12	NGO #12	NGO #12	NGO #12	NGO #12	NGO #12	NGO #12	NGO #12	NGO #12	NGO #12	NGO #12	NGO #12	NGO #12	NGO #12	NGO #12	NGO #12	NGO #12	NGO #12	NGO #12	NGO #12	NGO #12	NGO #12	NGO #12	NGO #12	NGO #12	NGO #12	NGO #12	NGO #12
Centre	Thomassique	NGO #12	NGO #12	NGO #12	NGO #12	NGO #12	NGO #12	NGO #12	NGO #12	NGO #12	NGO #12	NGO #12	NGO #12	NGO #12	NGO #12	NGO #12	NGO #12	NGO #12	NGO #12	NGO #12	NGO #12	NGO #12	NGO #12	NGO #12	NGO #12	NGO #12	NGO #12	NGO #12	NGO #12	NGO #12	NGO #12	NGO #12	NGO #12	NGO #12	NGO #12	NGO #12	NGO #12	NGO #12	NGO #12	NGO #12	NGO #12	NGO #12	NGO #12	NGO #12	NGO #12	NGO #12	NGO #12	NGO #12	NGO #12
Centre	Thomonde	NGO #12	NGO #12	NGO #12	NGO #12	NGO #12	NGO #12	NGO #12	NGO #12	NGO #12	NGO #12	NGO #12	NGO #12	NGO #12	NGO #12	NGO #12	NGO #12	NGO #12	NGO #12	NGO #12	NGO #12	NGO #12	NGO #12	NGO #12	NGO #12	NGO #12	NGO #12	NGO #12	NGO #12	NGO #12	NGO #12	NGO #12	NGO #12	NGO #12	NGO #12	NGO #12	NGO #12	NGO #12	NGO #12	NGO #12	NGO #12	NGO #12	NGO #12	NGO #12	NGO #12	NGO #12	NGO #12	NGO #12	NGO #12
Grand'Anse	Abricots	NGO #3	NGO #3	NGO #3	NGO #3	NGO #3	NGO #3	NGO #3	NGO #3	NGO #3	NGO #3	NGO #3	NGO #3	NGO #3	NGO #3	NGO #3	NGO #3	NGO #3	NGO #3	NGO #3	NGO #3	NGO #3	NGO #3	NGO #3	NGO #3	NGO #3	NGO #3	NGO #2	NGO #2	NGO #2	NGO #2	NGO #2	NGO #2	NGO #2	NGO #2	NGO #2	NGO #2	NGO #2	NGO #2	NGO #2	NGO #2	NGO #2	NGO #2	NGO #2	NGO #2	NGO #2	NGO #2	NGO #2	NGO #2
Grand'Anse	Anse-d'Hainault	NGO #3	NGO #3	NGO #3	NGO #3	NGO #3	NGO #3	NGO #3	NGO #3	NGO #3	NGO #3	NGO #3	NGO #3	NGO #3	NGO #3	NGO #3	NGO #3	NGO #3	NGO #3	NGO #3	NGO #3	NGO #3	NGO #3	NGO #3	NGO #3	NGO #3	NGO #3	NGO #2	NGO #2	NGO #2	NGO #2	NGO #2	NGO #2	NGO #2	NGO #2	NGO #2	NGO #2	NGO #2	NGO #2	NGO #2	NGO #2	NGO #2	NGO #2	NGO #2	NGO #2	NGO #2	NGO #2	NGO #2	NGO #2
Grand'Anse	Beaumont	NGO #3	NGO #3	NGO #3	NGO #3	NGO #3	NGO #3	NGO #3	NGO #3	NGO #3	NGO #3	NGO #3	NGO #3	NGO #3	NGO #3	NGO #3	NGO #3	NGO #3	NGO #3	NGO #3	NGO #3	NGO #3	NGO #3	NGO #3	NGO #3	NGO #3	NGO #3	NGO #2	NGO #2	NGO #2	NGO #2	NGO #2	NGO #2	NGO #2	NGO #2	NGO #2	NGO #2	NGO #2	NGO #2	NGO #2	NGO #2	NGO #2	NGO #2	NGO #2	NGO #2	NGO #2	NGO #2	NGO #2	NGO #2
Grand'Anse	Bonbon	NGO #3	NGO #3	NGO #3	NGO #3	NGO #3	NGO #3	NGO #3	NGO #3	NGO #3	NGO #3	NGO #3	NGO #3	NGO #3	NGO #3	NGO #3	NGO #3	NGO #3	NGO #3	NGO #3	NGO #3	NGO #3	NGO #3	NGO #3	NGO #3	NGO #3	NGO #3	NGO #2	NGO #2	NGO #2	NGO #2	NGO #2	NGO #2	NGO #2	NGO #2	NGO #2	NGO #2	NGO #2	NGO #2	NGO #2	NGO #2	NGO #2	NGO #2	NGO #2	NGO #2	NGO #2	NGO #2	NGO #2	NGO #2
Grand'Anse	Chambellan	NGO #3	NGO #3	NGO #3	NGO #3	NGO #3	NGO #3	NGO #3	NGO #3	NGO #3	NGO #3	NGO #3	NGO #3	NGO #3	NGO #3	NGO #3	NGO #3	NGO #3	NGO #3	NGO #3	NGO #3	NGO #3	NGO #3	NGO #3	NGO #3	NGO #3	NGO #3	NGO #2	NGO #2	NGO #2	NGO #2	NGO #2	NGO #2	NGO #2	NGO #2	NGO #2	NGO #2	NGO #2	NGO #2	NGO #2	NGO #2	NGO #2	NGO #2	NGO #2	NGO #2	NGO #2	NGO #2	NGO #2	NGO #2
Grand'Anse	Corail	NGO #3	NGO #3	NGO #3	NGO #3	NGO #3	NGO #3	NGO #3	NGO #3	NGO #3	NGO #3	NGO #3	NGO #3	NGO #3	NGO #3	NGO #3	NGO #3	NGO #3	NGO #3	NGO #3	NGO #3	NGO #3	NGO #3	NGO #3	NGO #3	NGO #3	NGO #3	NGO #2	NGO #2	NGO #2	NGO #2	NGO #2	NGO #2	NGO #2	NGO #2	NGO #2	NGO #2	NGO #2	NGO #2	NGO #2	NGO #2	NGO #2	NGO #2	NGO #2	NGO #2	NGO #2	NGO #2	NGO #2	NGO #2
Grand'Anse	Dame-Marie	NGO #3	NGO #3	NGO #3	NGO #3	NGO #3	NGO #3	NGO #3	NGO #3	NGO #3	NGO #3	NGO #3	NGO #3	NGO #3	NGO #3	NGO #3	NGO #3	NGO #3	NGO #3	NGO #3	NGO #3	NGO #3	NGO #3	NGO #3	NGO #3	NGO #3	NGO #3	NGO #2	NGO #2	NGO #2	NGO #2	NGO #2	NGO #2	NGO #2	NGO #2	NGO #2	NGO #2	NGO #2	NGO #2	NGO #2	NGO #2	NGO #2	NGO #2	NGO #2	NGO #2	NGO #2	NGO #2	NGO #2	NGO #2
Grand'Anse	Jeremie	NGO #3	NGO #3	NGO #3	NGO #3	NGO #3	NGO #3	NGO #3	NGO #3	NGO #3	NGO #3	NGO #3	NGO #3	NGO #3	NGO #3	NGO #3	NGO #3	NGO #3	NGO #3	NGO #3	NGO #3	NGO #3	NGO #3	NGO #3	NGO #3	NGO #3	NGO #3	NGO #2	NGO #2	NGO #2	NGO #2	NGO #2	NGO #2	NGO #2	NGO #2	NGO #2	NGO #2	NGO #2	NGO #2	NGO #2	NGO #2	NGO #2	NGO #2	NGO #2	NGO #2	NGO #2	NGO #2	NGO #2	NGO #2
Grand'Anse	Les Irois	NGO #3	NGO #3	NGO #3	NGO #3	NGO #3	NGO #3	NGO #3	NGO #3	NGO #3	NGO #3	NGO #3	NGO #3	NGO #3	NGO #3	NGO #2	NGO #2	NGO #2	NGO #3	NGO #3	NGO #3	NGO #3	NGO #3	NGO #3	NGO #3	NGO #3	NGO #3	NGO #2	NGO #2	NGO #2	NGO #2	NGO #2	NGO #2	NGO #2	NGO #2	NGO #2	NGO #2	NGO #2	NGO #2	NGO #2	NGO #2	NGO #2	NGO #2	NGO #2	NGO #2	NGO #2	NGO #2	NGO #2	NGO #2
Grand'Anse	Moron	NGO #3	NGO #3	NGO #3	NGO #3	NGO #3	NGO #3	NGO #3	NGO #3	NGO #3	NGO #3	NGO #3	NGO #3	NGO #3	NGO #3	NGO #3	NGO #3	NGO #3	NGO #3	NGO #3	NGO #3	NGO #3	NGO #3	NGO #3	NGO #3	NGO #3	NGO #3	NGO #2	NGO #2	NGO #2	NGO #2	NGO #2	NGO #2	NGO #2	NGO #2	NGO #2	NGO #2	NGO #2	NGO #2	NGO #2	NGO #2	NGO #2	NGO #2	NGO #2	NGO #2	NGO #2	NGO #2	NGO #2	NGO #2
Grand'Anse	Pestel	NGO #3	NGO #3	NGO #3	NGO #3	NGO #3	NGO #3	NGO #3	NGO #3	NGO #3	NGO #3	NGO #3	NGO #3	NGO #3	NGO #3	NGO #3	NGO #3	NGO #3	NGO #3	NGO #3	NGO #3	NGO #3	NGO #3	NGO #3	NGO #3	NGO #3	NGO #3	NGO #2	NGO #2	NGO #2	NGO #2	NGO #2	NGO #2	NGO #2	NGO #2	NGO #2	NGO #2	NGO #2	NGO #2	NGO #2	NGO #2	NGO #2	NGO #2	NGO #2	NGO #2	NGO #2	NGO #2	NGO #2	NGO #2
Grand'Anse	Roseaux	NGO #3	NGO #3	NGO #3	NGO #3	NGO #3	NGO #3	NGO #3	NGO #3	NGO #3	NGO #3	NGO #3	NGO #3	NGO #3	NGO #3	NGO #3	NGO #3	NGO #3	NGO #3	NGO #3	NGO #3	NGO #3	NGO #3	NGO #3	NGO #3	NGO #3	NGO #3	NGO #2	NGO #2	NGO #2	NGO #2	NGO #2	NGO #2	NGO #2	NGO #2	NGO #2	NGO #2	NGO #2	NGO #2	NGO #2	NGO #2	NGO #2	NGO #2	NGO #2	NGO #2	NGO #2	NGO #2	NGO #2	NGO #2
Nippes	Anse-a-Veau	NGO #10	NGO #10	NGO #10	NGO #10	NGO #10	NGO #10	NGO #10	NGO #10	NGO #10	NGO #10	NGO #10	NGO #10	NGO #10	NGO #10	NGO #10	NGO #10	NGO #10	NGO #10	NGO #10	NGO #10	NGO #10	NGO #10	NGO #10	NGO #10	NGO #10	NGO #10	NGO #10	NGO #10	NGO #10	NGO #10	NGO #10	NGO #10	NGO #10	NGO #10	NGO #10	NGO #10	NGO #10	NGO #10	NGO #10	NGO #10	NGO #10	NGO #10	NGO #10	NGO #10	NGO #10	NGO #10	NGO #10	NGO #10
Nippes	Arnaud	NGO #10	NGO #10	NGO #10	NGO #10	NGO #10	NGO #10	NGO #10	NGO #10	NGO #10	NGO #10	NGO #10	NGO #10	NGO #10	NGO #10	NGO #10	NGO #10	NGO #10	NGO #10	NGO #10	NGO #10	NGO #10	NGO #10	NGO #10	NGO #10	NGO #10	NGO #10	NGO #10	NGO #10	NGO #10	NGO #10	NGO #10	NGO #10	NGO #10	NGO #10	NGO #10	NGO #10	NGO #10	NGO #10	NGO #10	NGO #10	NGO #10	NGO #10	NGO #10	NGO #10	NGO #10	NGO #10	NGO #10	NGO #10
Nippes	Baraderes	NGO #10	NGO #10	NGO #10	NGO #10	NGO #10	NGO #10	NGO #10	NGO #10	NGO #10	NGO #10	NGO #10	NGO #10	NGO #10	NGO #10	NGO #10	NGO #10	NGO #10	NGO #10	NGO #10	NGO #10	NGO #10	NGO #10	NGO #10	NGO #10	NGO #10	NGO #10	NGO #10	NGO #10	NGO #10	NGO #10	NGO #10	NGO #10	NGO #10	NGO #10	NGO #10	NGO #10	NGO #10	NGO #10	NGO #10	NGO #10	NGO #10	NGO #10	NGO #10	NGO #10	NGO #10	NGO #10	NGO #10	NGO #10
Nippes	Fonds-des-Negres	NGO #10	NGO #10	NGO #10	NGO #10	NGO #10	NGO #10	NGO #10	NGO #10	NGO #10	NGO #10	NGO #10	NGO #10	NGO #10	NGO #10	NGO #10	NGO #10	NGO #10	NGO #10	NGO #10	NGO #10	NGO #10	NGO #10	NGO #10	NGO #10	NGO #10	NGO #10	NGO #10	NGO #10	NGO #10	NGO #10	NGO #10	NGO #10	NGO #10	NGO #10	NGO #10	NGO #10	NGO #10	NGO #10	NGO #10	NGO #10	NGO #10	NGO #10	NGO #10	NGO #10	NGO #10	NGO #10	NGO #10	NGO #10
Nippes	Grand Boucan	NGO #10	NGO #10	NGO #10	NGO #10	NGO #10	NGO #10	NGO #10	NGO #10	NGO #10	NGO #10	NGO #10	NGO #10	NGO #10	NGO #10	NGO #10	NGO #10	NGO #10	NGO #10	NGO #10	NGO #10	NGO #10	NGO #10	NGO #10	NGO #10	NGO #10	NGO #10	NGO #10	NGO #10	NGO #10	NGO #10	NGO #10	NGO #10	NGO #10	NGO #10	NGO #10	NGO #10	NGO #10	NGO #10	NGO #10	NGO #10	NGO #10	NGO #10	NGO #10	NGO #10	NGO #10	NGO #10	NGO #10	NGO #10
Nippes	L'Asile	NGO #10	NGO #10	NGO #10	NGO #10	NGO #10	NGO #10	NGO #10	NGO #10	NGO #10	NGO #10	NGO #10	NGO #10	NGO #10	NGO #10	NGO #10	NGO #10	NGO #10	NGO #10	NGO #10	NGO #10	NGO #10	NGO #10	NGO #10	NGO #10	NGO #10	NGO #10	NGO #10	NGO #10	NGO #10	NGO #10	NGO #10	NGO #10	NGO #10	NGO #10	NGO #10	NGO #10	NGO #10	NGO #10	NGO #10	NGO #10	NGO #10	NGO #10	NGO #10	NGO #10	NGO #10	NGO #10	NGO #10	NGO #10
Nippes	Miragoane	NGO #10	NGO #10	NGO #10	NGO #10	NGO #10	NGO #10	NGO #10	NGO #10	NGO #10	NGO #10	NGO #10	NGO #10	NGO #10	NGO #10	NGO #10	NGO #10	NGO #10	NGO #10	NGO #10	NGO #10	NGO #10	NGO #10	NGO #10	NGO #2	NGO #10	NGO #10	NGO #10	NGO #10	NGO #10	NGO #10	NGO #10	NGO #10	NGO #10	NGO #10	NGO #10	NGO #10	NGO #10	NGO #10	NGO #10	NGO #10	NGO #10	NGO #10	NGO #10	NGO #10	NGO #10	NGO #10	NGO #10	NGO #10
Nippes	Paillant	NGO #10	NGO #10	NGO #10	NGO #10	NGO #10	NGO #10	NGO #10	NGO #10	NGO #10	NGO #10	NGO #10	NGO #10	NGO #10	NGO #10	NGO #10	NGO #10	NGO #10	NGO #10	NGO #10	NGO #10	NGO #10	NGO #10	NGO #10	NGO #10	NGO #10	NGO #10	NGO #10	NGO #10	NGO #10	NGO #10	NGO #10	NGO #10	NGO #10	NGO #10	NGO #10	NGO #10	NGO #10	NGO #10	NGO #10	NGO #10	NGO #10	NGO #10	NGO #10	NGO #10	NGO #10	NGO #10	NGO #10	NGO #10
Nippes	Petit Trou de Nippes	NGO #10	NGO #10	NGO #10	NGO #10	NGO #10	NGO #10	NGO #10	NGO #10	NGO #10	NGO #10	NGO #10	NGO #10	NGO #10	NGO #10	NGO #10	NGO #10	NGO #10	NGO #10	NGO #10	NGO #10	NGO #10	NGO #10	NGO #10	NGO #10	NGO #10	NGO #10	NGO #10	NGO #10	NGO #10	NGO #10	NGO #10	NGO #10	NGO #10	NGO #10	NGO #10	NGO #10	NGO #10	NGO #10	NGO #10	NGO #10	NGO #10	NGO #10	NGO #10	NGO #10	NGO #10	NGO #10	NGO #10	NGO #10
Nippes	Petite Riviere de Nippes	NGO #10	NGO #10	NGO #10	NGO #10	NGO #10	NGO #10	NGO #10	NGO #10	NGO #10	NGO #10	NGO #10	NGO #10	NGO #10	NGO #10	NGO #10	NGO #10	NGO #10	NGO #10	NGO #10	NGO #10	NGO #10	NGO #10	NGO #10	NGO #10	NGO #10	NGO #10	NGO #10	NGO #10	NGO #10	NGO #10	NGO #10	NGO #10	NGO #10	NGO #10	NGO #10	NGO #10	NGO #10	NGO #10	NGO #10	NGO #10	NGO #10	NGO #10	NGO #10	NGO #10	NGO #10	NGO #10	NGO #10	NGO #10
Nippes	Plaisance du Sud	NGO #10	NGO #10	NGO #10	NGO #10	NGO #10	NGO #10	NGO #10	NGO #10	NGO #10	NGO #10	NGO #10	NGO #10	NGO #10	NGO #10	NGO #10	NGO #10	NGO #10	NGO #10	NGO #10	NGO #10	NGO #10	NGO #10	NGO #10	NGO #10	NGO #10	NGO #10	NGO #10	NGO #10	NGO #10	NGO #10	NGO #10	NGO #10	NGO #10	NGO #10	NGO #10	NGO #10	NGO #10	NGO #10	NGO #10	NGO #10	NGO #10	NGO #10	NGO #10	NGO #10	NGO #10	NGO #10	NGO #10	NGO #10
Nord	Acul du Nord	NGO #7	NGO #7	NGO #7	NGO #7	NGO #7	NGO #7	NGO #7	NGO #7	NGO #7	NGO #7	NGO #7	NGO #7	NGO #7	NGO #7	NGO #7	NGO #7	NGO #7	NGO #7	NGO #7	NGO #7	NGO #7	NGO #7	NGO #7	NGO #7	NGO #7	NGO #7	NGO #9	NGO #9	NGO #9	NGO #9	NGO #9	NGO #9	NGO #9	NGO #9	NGO #9	NGO #9	NGO #9	NGO #9	NGO #9	NGO #9	NGO #9	NGO #9	NGO #9	NGO #9	NGO #9	NGO #9	NGO #9	NGO #9
Nord	Bahon	NGO #7	NGO #7	NGO #7	NGO #7	NGO #7	NGO #7	NGO #7	NGO #7	NGO #7	NGO #7	NGO #7	NGO #7	NGO #7	NGO #7	NGO #7	NGO #7	NGO #7	NGO #7	NGO #7	NGO #7	NGO #7	NGO #7	NGO #7	NGO #7	NGO #7	NGO #7	NGO #9	NGO #9	NGO #9	NGO #9	NGO #9	NGO #9	NGO #9	NGO #9	NGO #9	NGO #9	NGO #9	NGO #9	NGO #9	NGO #9	NGO #9	NGO #9	NGO #9	NGO #9	NGO #9	NGO #9	NGO #9	NGO #9
Nord	Bas Limbe	NGO #7	NGO #7	NGO #7	NGO #7	NGO #7	NGO #7	NGO #7	NGO #7	NGO #7	NGO #7	NGO #7	NGO #7	NGO #7	NGO #7	NGO #7	NGO #7	NGO #7	NGO #7	NGO #7	NGO #7	NGO #7	NGO #7	NGO #7	NGO #7	NGO #7	NGO #7	NGO #9	NGO #9	NGO #9	NGO #9	NGO #9	NGO #9	NGO #9	NGO #9	NGO #9	NGO #9	NGO #9	NGO #9	NGO #9	NGO #9	NGO #9	NGO #9	NGO #9	NGO #9	NGO #9	NGO #9	NGO #9	NGO #9
Nord	Borgne	NGO #7	NGO #7	NGO #7	NGO #7	NGO #7	NGO #7	NGO #7	NGO #7	NGO #7	NGO #7	NGO #7	NGO #7	NGO #7	NGO #7	NGO #7	NGO #7	NGO #7	NGO #7	NGO #7	NGO #7	NGO #7	NGO #7	NGO #7	NGO #7	NGO #7	NGO #7	NGO #9	NGO #9	NGO #9	NGO #9	NGO #9	NGO #9	NGO #9	NGO #9	NGO #9	NGO #9	NGO #9	NGO #9	NGO #9	NGO #9	NGO #9	NGO #9	NGO #9	NGO #9	NGO #9	NGO #9	NGO #9	NGO #9
Nord	Cap Haitien	NGO #7	NGO #7	NGO #7	NGO #7	NGO #7	NGO #7	NGO #7	NGO #7	NGO #7	NGO #7	NGO #7	NGO #7	NGO #7	NGO #7	NGO #7	NGO #7	NGO #7	NGO #7	NGO #9	NGO #7	NGO #7	NGO #7	NGO #7	NGO #7	NGO #7	NGO #7	NGO #9	NGO #9	NGO #9	NGO #9	NGO #9	NGO #9	NGO #9	NGO #9	NGO #9	NGO #9	NGO #9	NGO #9	NGO #9	NGO #9	NGO #9	NGO #9	NGO #9	NGO #9	NGO #9	NGO #9	NGO #9	NGO #9
Nord	Dondon	NGO #7	NGO #7	NGO #7	NGO #7	NGO #7	NGO #7	NGO #7	NGO #7	NGO #7	NGO #7	NGO #7	NGO #7	NGO #7	NGO #7	NGO #7	NGO #7	NGO #7	NGO #7	NGO #7	NGO #7	NGO #7	NGO #7	NGO #7	NGO #7	NGO #7	NGO #7	NGO #9	NGO #9	NGO #9	NGO #9	NGO #9	NGO #9	NGO #9	NGO #9	NGO #9	NGO #9	NGO #9	NGO #9	NGO #9	NGO #9	NGO #9	NGO #9	NGO #9	NGO #9	NGO #9	NGO #9	NGO #9	NGO #9
Nord	Grande Riviere du Nord	NGO #7	NGO #7	NGO #7	NGO #7	NGO #7	NGO #7	NGO #7	NGO #7	NGO #7	NGO #7	NGO #7	NGO #7	NGO #7	NGO #7	NGO #7	NGO #7	NGO #7	NGO #7	NGO #7	NGO #7	NGO #7	NGO #7	NGO #7	NGO #7	NGO #7	NGO #7	NGO #9	NGO #9	NGO #9	NGO #9	NGO #9	NGO #9	NGO #9	NGO #9	NGO #9	NGO #9	NGO #9	NGO #9	NGO #9	NGO #9	NGO #9	NGO #9	NGO #9	NGO #9	NGO #9	NGO #9	NGO #9	NGO #9
Nord	La Victoire	NGO #7	NGO #7	NGO #7	NGO #7	NGO #7	NGO #7	NGO #7	NGO #7	NGO #7	NGO #7	NGO #7	NGO #7	NGO #7	NGO #7	NGO #7	NGO #7	NGO #7	NGO #7	NGO #7	NGO #7	NGO #7	NGO #7	NGO #7	NGO #7	NGO #7	NGO #7	NGO #9	NGO #9	NGO #9	NGO #9	NGO #9	NGO #9	NGO #9	NGO #9	NGO #9	NGO #9	NGO #9	NGO #9	NGO #9	NGO #9	NGO #9	NGO #9	NGO #9	NGO #9	NGO #9	NGO #9	NGO #9	NGO #9
Nord	Limbe	NGO #7	NGO #7	NGO #7	NGO #7	NGO #7	NGO #7	NGO #7	NGO #7	NGO #7	NGO #7	NGO #7	NGO #7	NGO #7	NGO #7	NGO #7	NGO #7	NGO #7	NGO #7	NGO #7	NGO #9	NGO #7	NGO #7	NGO #7	NGO #7	NGO #7	NGO #7	NGO #9	NGO #9	NGO #9	NGO #9	NGO #9	NGO #9	NGO #9	NGO #9	NGO #9	NGO #9	NGO #9	NGO #9	NGO #9	NGO #9	NGO #9	NGO #9	NGO #9	NGO #9	NGO #9	NGO #9	NGO #9	NGO #9
Nord	Limonade	NGO #7	NGO #7	NGO #7	NGO #7	NGO #7	NGO #7	NGO #7	NGO #7	NGO #7	NGO #7	NGO #7	NGO #7	NGO #7	NGO #7	NGO #7	NGO #7	NGO #7	NGO #7	NGO #7	NGO #7	NGO #7	NGO #7	NGO #7	NGO #7	NGO #7	NGO #7	NGO #9	NGO #9	NGO #9	NGO #9	NGO #9	NGO #9	NGO #9	NGO #9	NGO #9	NGO #9	NGO #9	NGO #9	NGO #9	NGO #9	NGO #9	NGO #9	NGO #9	NGO #9	NGO #9	NGO #9	NGO #9	NGO #9
Nord	Milot	NGO #7	NGO #7	NGO #7	NGO #7	NGO #7	NGO #7	NGO #7	NGO #7	NGO #7	NGO #7	NGO #7	NGO #7	NGO #7	NGO #7	NGO #7	NGO #7	NGO #7	NGO #7	NGO #7	NGO #7	NGO #7	NGO #7	NGO #7	NGO #7	NGO #7	NGO #7	NGO #9	NGO #9	NGO #9	NGO #9	NGO #9	NGO #9	NGO #9	NGO #9	NGO #9	NGO #9	NGO #9	NGO #9	NGO #9	NGO #9	NGO #9	NGO #9	NGO #9	NGO #9	NGO #9	NGO #9	NGO #9	NGO #9
Nord	Pignon	NGO #7	NGO #7	NGO #7	NGO #7	NGO #7	NGO #7	NGO #7	NGO #7	NGO #7	NGO #7	NGO #7	NGO #7	NGO #7	NGO #7	NGO #7	NGO #7	NGO #7	NGO #7	NGO #7	NGO #7	NGO #7	NGO #7	NGO #7	NGO #7	NGO #7	NGO #7	NGO #9	NGO #9	NGO #9	NGO #9	NGO #9	NGO #9	NGO #9	NGO #9	NGO #9	NGO #9	NGO #9	NGO #9	NGO #9	NGO #9	NGO #9	NGO #9	NGO #9	NGO #9	NGO #9	NGO #9	NGO #9	NGO #9
Nord	Pilate	NGO #7	NGO #7	NGO #7	NGO #7	NGO #7	NGO #7	NGO #7	NGO #7	NGO #7	NGO #7	NGO #7	NGO #7	NGO #7	NGO #7	NGO #7	NGO #7	NGO #7	NGO #7	NGO #7	NGO #7	NGO #7	NGO #7	NGO #7	NGO #7	NGO #7	NGO #7	NGO #9	NGO #9	NGO #9	NGO #9	NGO #9	NGO #9	NGO #9	NGO #9	NGO #9	NGO #9	NGO #9	NGO #9	NGO #9	NGO #9	NGO #9	NGO #9	NGO #9	NGO #9	NGO #9	NGO #9	NGO #9	NGO #9
Nord	Plaine du Nord	NGO #7	NGO #7	NGO #7	NGO #7	NGO #7	NGO #7	NGO #7	NGO #7	NGO #7	NGO #7	NGO #7	NGO #7	NGO #7	NGO #7	NGO #7	NGO #7	NGO #7	NGO #7	NGO #7	NGO #7	NGO #7	NGO #7	NGO #7	NGO #7	NGO #7	NGO #7	NGO #9	NGO #9	NGO #9	NGO #9	NGO #9	NGO #9	NGO #9	NGO #9	NGO #9	NGO #9	NGO #9	NGO #9	NGO #9	NGO #9	NGO #9	NGO #9	NGO #9	NGO #9	NGO #9	NGO #9	NGO #9	NGO #9
Nord	Plaisance	NGO #7	NGO #7	NGO #7	NGO #7	NGO #7	NGO #7	NGO #7	NGO #7	NGO #7	NGO #7	NGO #7	NGO #7	NGO #7	NGO #7	NGO #7	NGO #7	NGO #7	NGO #7	NGO #7	NGO #7	NGO #7	NGO #7	NGO #7	NGO #7	NGO #7	NGO #7	NGO #9	NGO #9	NGO #9	NGO #9	NGO #9	NGO #9	NGO #9	NGO #9	NGO #9	NGO #9	NGO #9	NGO #9	NGO #9	NGO #9	NGO #9	NGO #9	NGO #9	NGO #9	NGO #9	NGO #9	NGO #9	NGO #9
Nord	Port Margot	NGO #7	NGO #7	NGO #7	NGO #7	NGO #7	NGO #7	NGO #7	NGO #7	NGO #7	NGO #7	NGO #7	NGO #7	NGO #7	NGO #7	NGO #7	NGO #7	NGO #7	NGO #7	NGO #9	NGO #7	NGO #7	NGO #7	NGO #7	NGO #7	NGO #7	NGO #7	NGO #9	NGO #9	NGO #9	NGO #9	NGO #9	NGO #9	NGO #9	NGO #9	NGO #9	NGO #9	NGO #9	NGO #9	NGO #9	NGO #9	NGO #9	NGO #9	NGO #9	NGO #9	NGO #9	NGO #9	NGO #9	NGO #9
Nord	Quartier Morin	NGO #7	NGO #7	NGO #7	NGO #7	NGO #7	NGO #7	NGO #7	NGO #7	NGO #7	NGO #7	NGO #7	NGO #7	NGO #7	NGO #7	NGO #7	NGO #7	NGO #7	NGO #7	NGO #7	NGO #7	NGO #7	NGO #7	NGO #7	NGO #7	NGO #7	NGO #7	NGO #9	NGO #9	NGO #9	NGO #9	NGO #9	NGO #9	NGO #9	NGO #9	NGO #9	NGO #9	NGO #9	NGO #9	NGO #9	NGO #9	NGO #9	NGO #9	NGO #9	NGO #9	NGO #9	NGO #9	NGO #9	NGO #9
Nord	Ranquitte	NGO #7	NGO #7	NGO #7	NGO #7	NGO #7	NGO #7	NGO #7	NGO #7	NGO #7	NGO #7	NGO #7	NGO #7	NGO #7	NGO #7	NGO #7	NGO #7	NGO #7	NGO #7	NGO #7	NGO #7	NGO #7	NGO #7	NGO #7	NGO #7	NGO #7	NGO #7	NGO #9	NGO #9	NGO #9	NGO #9	NGO #9	NGO #9	NGO #9	NGO #9	NGO #9	NGO #9	NGO #9	NGO #9	NGO #9	NGO #9	NGO #9	NGO #9	NGO #9	NGO #9	NGO #9	NGO #9	NGO #9	NGO #9
Nord	St. Raphael	NGO #7	NGO #7	NGO #7	NGO #7	NGO #7	NGO #7	NGO #7	NGO #7	NGO #7	NGO #7	NGO #7	NGO #7	NGO #7	NGO #7	NGO #7	NGO #7	NGO #7	NGO #7	NGO #7	NGO #7	NGO #7	NGO #7	NGO #7	NGO #7	NGO #7	NGO #7	NGO #9	NGO #9	NGO #9	NGO #9	NGO #9	NGO #9	NGO #9	NGO #9	NGO #9	NGO #9	NGO #9	NGO #9	NGO #9	NGO #9	NGO #9	NGO #9	NGO #9	NGO #9	NGO #9	NGO #9	NGO #9	NGO #9
Nord-Est	Capotille	NGO #7	NGO #7	NGO #7	NGO #7	NGO #7	NGO #7	NGO #7	NGO #7	NGO #7	NGO #7	NGO #7	NGO #7	NGO #7	NGO #7	NGO #7	NGO #7	NGO #7	NGO #7	NGO #7	NGO #7	NGO #7	NGO #7	NGO #7	NGO #7	NGO #7	NGO #7	NGO #9	NGO #9	NGO #9	NGO #9	NGO #9	NGO #9	NGO #9	NGO #9	NGO #9	NGO #9	NGO #9	NGO #9	NGO #9	NGO #9	NGO #9	NGO #9	NGO #9	NGO #9	NGO #9	NGO #9	NGO #9	NGO #9
Nord-Est	Caracol	NGO #7	NGO #7	NGO #7	NGO #7	NGO #7	NGO #7	NGO #7	NGO #7	NGO #7	NGO #7	NGO #7	NGO #7	NGO #7	NGO #7	NGO #7	NGO #7	NGO #7	NGO #7	NGO #7	NGO #7	NGO #7	NGO #7	NGO #7	NGO #7	NGO #7	NGO #7	NGO #9	NGO #9	NGO #9	NGO #9	NGO #9	NGO #9	NGO #9	NGO #9	NGO #9	NGO #9	NGO #9	NGO #9	NGO #9	NGO #9	NGO #9	NGO #9	NGO #9	NGO #9	NGO #9	NGO #9	NGO #9	NGO #9
Nord-Est	Carice	NGO #7	NGO #7	NGO #7	NGO #7	NGO #7	NGO #7	NGO #7	NGO #7	NGO #7	NGO #7	NGO #7	NGO #7	NGO #7	NGO #7	NGO #7	NGO #7	NGO #7	NGO #7	NGO #7	NGO #7	NGO #7	NGO #7	NGO #7	NGO #7	NGO #7	NGO #7	NGO #9	NGO #9	NGO #9	NGO #9	NGO #9	NGO #9	NGO #9	NGO #9	NGO #9	NGO #9	NGO #9	NGO #9	NGO #9	NGO #9	NGO #9	NGO #9	NGO #9	NGO #9	NGO #9	NGO #9	NGO #9	NGO #9
Nord-Est	Ferrier	NGO #7	NGO #7	NGO #7	NGO #7	NGO #7	NGO #7	NGO #7	NGO #7	NGO #7	NGO #7	NGO #7	NGO #7	NGO #7	NGO #7	NGO #7	NGO #7	NGO #7	NGO #7	NGO #7	NGO #7	NGO #7	NGO #7	NGO #7	NGO #7	NGO #7	NGO #7	NGO #9	NGO #9	NGO #9	NGO #9	NGO #9	NGO #9	NGO #9	NGO #9	NGO #9	NGO #9	NGO #9	NGO #9	NGO #9	NGO #9	NGO #9	NGO #9	NGO #9	NGO #9	NGO #9	NGO #9	NGO #9	NGO #9
Nord-Est	Fort Liberte	NGO #7	NGO #7	NGO #7	NGO #7	NGO #7	NGO #7	NGO #7	NGO #7	NGO #7	NGO #7	NGO #7	NGO #7	NGO #7	NGO #7	NGO #7	NGO #7	NGO #7	NGO #7	NGO #7	NGO #7	NGO #7	NGO #7	NGO #7	NGO #7	NGO #7	NGO #7	NGO #9	NGO #9	NGO #9	NGO #9	NGO #9	NGO #9	NGO #9	NGO #9	NGO #9	NGO #9	NGO #9	NGO #9	NGO #9	NGO #9	NGO #9	NGO #9	NGO #9	NGO #9	NGO #9	NGO #9	NGO #9	NGO #9
Nord-Est	Mombin Crochu	NGO #7	NGO #7	NGO #7	NGO #7	NGO #7	NGO #7	NGO #7	NGO #7	NGO #7	NGO #7	NGO #7	NGO #7	NGO #7	NGO #7	NGO #7	NGO #7	NGO #7	NGO #7	NGO #7	NGO #7	NGO #7	NGO #7	NGO #7	NGO #7	NGO #7	NGO #7	NGO #9	NGO #9	NGO #9	NGO #9	NGO #9	NGO #9	NGO #9	NGO #9	NGO #9	NGO #9	NGO #9	NGO #9	NGO #9	NGO #9	NGO #9	NGO #9	NGO #9	NGO #9	NGO #9	NGO #9	NGO #9	NGO #9
Nord-Est	Mont Organise	NGO #7	NGO #7	NGO #7	NGO #7	NGO #7	NGO #7	NGO #7	NGO #7	NGO #7	NGO #7	NGO #7	NGO #7	NGO #7	NGO #7	NGO #7	NGO #7	NGO #7	NGO #7	NGO #7	NGO #7	NGO #7	NGO #7	NGO #7	NGO #7	NGO #7	NGO #7	NGO #9	NGO #9	NGO #9	NGO #9	NGO #9	NGO #9	NGO #9	NGO #9	NGO #9	NGO #9	NGO #9	NGO #9	NGO #9	NGO #9	NGO #9	NGO #9	NGO #9	NGO #9	NGO #9	NGO #9	NGO #9	NGO #9
Nord-Est	Ouanaminthe	NGO #7	NGO #7	NGO #7	NGO #7	NGO #7	NGO #7	NGO #7	NGO #7	NGO #7	NGO #7	NGO #7	NGO #7	NGO #7	NGO #7	NGO #7	NGO #7	NGO #7	NGO #7	NGO #7	NGO #7	NGO #7	NGO #7	NGO #7	NGO #7	NGO #7	NGO #7	NGO #9	NGO #9	NGO #9	NGO #9	NGO #9	NGO #9	NGO #9	NGO #9	NGO #9	NGO #9	NGO #9	NGO #9	NGO #9	NGO #9	NGO #9	NGO #9	NGO #9	NGO #9	NGO #9	NGO #9	NGO #9	NGO #9
Nord-Est	Perches	NGO #7	NGO #7	NGO #7	NGO #7	NGO #7	NGO #7	NGO #7	NGO #7	NGO #7	NGO #7	NGO #7	NGO #7	NGO #7	NGO #7	NGO #7	NGO #7	NGO #7	NGO #7	NGO #7	NGO #7	NGO #7	NGO #7	NGO #7	NGO #7	NGO #7	NGO #7	NGO #9	NGO #9	NGO #9	NGO #9	NGO #9	NGO #9	NGO #9	NGO #9	NGO #9	NGO #9	NGO #9	NGO #9	NGO #9	NGO #9	NGO #9	NGO #9	NGO #9	NGO #9	NGO #9	NGO #9	NGO #9	NGO #9
Nord-Est	Sainte Suzanne	NGO #7	NGO #7	NGO #7	NGO #7	NGO #7	NGO #7	NGO #7	NGO #7	NGO #7	NGO #7	NGO #7	NGO #7	NGO #7	NGO #7	NGO #7	NGO #7	NGO #7	NGO #7	NGO #7	NGO #7	NGO #7	NGO #7	NGO #7	NGO #7	NGO #7	NGO #7	NGO #9	NGO #9	NGO #9	NGO #9	NGO #9	NGO #9	NGO #9	NGO #9	NGO #9	NGO #9	NGO #9	NGO #9	NGO #9	NGO #9	NGO #9	NGO #9	NGO #9	NGO #9	NGO #9	NGO #9	NGO #9	NGO #9
Nord-Est	Terrier Rouge	NGO #7	NGO #7	NGO #7	NGO #7	NGO #7	NGO #7	NGO #7	NGO #7	NGO #7	NGO #7	NGO #7	NGO #7	NGO #7	NGO #7	NGO #7	NGO #7	NGO #7	NGO #7	NGO #7	NGO #7	NGO #7	NGO #7	NGO #7	NGO #7	NGO #7	NGO #7	NGO #9	NGO #9	NGO #9	NGO #9	NGO #9	NGO #9	NGO #9	NGO #9	NGO #9	NGO #9	NGO #9	NGO #9	NGO #9	NGO #9	NGO #9	NGO #9	NGO #9	NGO #9	NGO #9	NGO #9	NGO #9	NGO #9
Nord-Est	Trou du Nord	NGO #7	NGO #7	NGO #7	NGO #7	NGO #7	NGO #7	NGO #7	NGO #7	NGO #7	NGO #7	NGO #7	NGO #7	NGO #7	NGO #7	NGO #7	NGO #7	NGO #7	NGO #7	NGO #7	NGO #7	NGO #7	NGO #7	NGO #7	NGO #7	NGO #7	NGO #7	NGO #9	NGO #9	NGO #9	NGO #9	NGO #9	NGO #9	NGO #9	NGO #9	NGO #9	NGO #9	NGO #9	NGO #9	NGO #9	NGO #9	NGO #9	NGO #9	NGO #9	NGO #9	NGO #9	NGO #9	NGO #9	NGO #9
Nord-Est	Valliere	NGO #7	NGO #7	NGO #7	NGO #7	NGO #7	NGO #7	NGO #7	NGO #7	NGO #7	NGO #7	NGO #7	NGO #7	NGO #7	NGO #7	NGO #7	NGO #7	NGO #7	NGO #7	NGO #7	NGO #7	NGO #7	NGO #7	NGO #7	NGO #7	NGO #7	NGO #7	NGO #9	NGO #9	NGO #9	NGO #9	NGO #9	NGO #9	NGO #9	NGO #9	NGO #9	NGO #9	NGO #9	NGO #9	NGO #9	NGO #9	NGO #9	NGO #9	NGO #9	NGO #9	NGO #9	NGO #9	NGO #9	NGO #9
Nord-Ouest	Anse a Foleur	NGO #1	NGO #1	NGO #1	NGO #1	NGO #1	NGO #1	NGO #1	NGO #1	NGO #1	NGO #1	NGO #1	NGO #1	NGO #1	NGO #1	NGO #1	NGO #1	NGO #1	NGO #1	NGO #1	NGO #1	NGO #1	NGO #1	NGO #1	NGO #1	NGO #1	NGO #1	NGO #1	NGO #1	NGO #1	NGO #1	NGO #1	NGO #1	NGO #1	NGO #1	NGO #1	NGO #1	NGO #1	NGO #1	NGO #1	NGO #1	NGO #1	NGO #1	NGO #1	NGO #1	NGO #1	NGO #1	NGO #1	NGO #1
Nord-Ouest	Baie de Henne	NGO #1	NGO #1	NGO #1	NGO #1	NGO #1	NGO #1	NGO #1	NGO #1	NGO #1	NGO #1	NGO #1	NGO #1	NGO #1	NGO #1	NGO #1	NGO #1	NGO #1	NGO #1	NGO #1	NGO #1	NGO #1	NGO #1	NGO #1	NGO #1	NGO #1	NGO #1	NGO #1	NGO #1	NGO #1	NGO #1	NGO #1	NGO #1	NGO #1	NGO #1	NGO #1	NGO #1	NGO #1	NGO #1	NGO #1	NGO #1	NGO #1	NGO #1	NGO #1	NGO #1	NGO #1	NGO #1	NGO #1	NGO #1
Nord-Ouest	Bassin Bleu	NGO #1	NGO #1	NGO #1	NGO #1	NGO #1	NGO #1	NGO #1	NGO #1	NGO #1	NGO #1	NGO #1	NGO #1	NGO #1	NGO #1	NGO #1	NGO #1	NGO #1	NGO #1	NGO #1	NGO #1	NGO #1	NGO #1	NGO #1	NGO #1	NGO #1	NGO #1	NGO #1	NGO #1	NGO #1	NGO #1	NGO #1	NGO #1	NGO #1	NGO #1	NGO #1	NGO #1	NGO #1	NGO #1	NGO #1	NGO #1	NGO #1	NGO #1	NGO #1	NGO #1	NGO #1	NGO #1	NGO #1	NGO #1
Nord-Ouest	Bombardopolis	NGO #1	NGO #1	NGO #1	NGO #1	NGO #1	NGO #1	NGO #1	NGO #1	NGO #1	NGO #1	NGO #1	NGO #1	NGO #1	NGO #1	NGO #1	NGO #1	NGO #1	NGO #1	NGO #1	NGO #1	NGO #1	NGO #1	NGO #1	NGO #1	NGO #1	NGO #1	NGO #1	NGO #1	NGO #1	NGO #1	NGO #1	NGO #1	NGO #1	NGO #1	NGO #1	NGO #1	NGO #1	NGO #1	NGO #1	NGO #1	NGO #1	NGO #1	NGO #1	NGO #1	NGO #1	NGO #1	NGO #1	NGO #1
Nord-Ouest	Chansolme	NGO #1	NGO #1	NGO #1	NGO #1	NGO #1	NGO #1	NGO #1	NGO #1	NGO #1	NGO #1	NGO #1	NGO #1	NGO #1	NGO #1	NGO #1	NGO #1	NGO #1	NGO #1	NGO #1	NGO #1	NGO #1	NGO #1	NGO #1	NGO #1	NGO #1	NGO #1	NGO #1	NGO #1	NGO #1	NGO #1	NGO #1	NGO #1	NGO #1	NGO #1	NGO #1	NGO #1	NGO #1	NGO #1	NGO #1	NGO #1	NGO #1	NGO #1	NGO #1	NGO #1	NGO #1	NGO #1	NGO #1	NGO #1
Nord-Ouest	Jean Rabel	NGO #1	NGO #1	NGO #1	NGO #1	NGO #1	NGO #1	NGO #1	NGO #1	NGO #1	NGO #1	NGO #1	NGO #1	NGO #1	NGO #1	NGO #1	NGO #1	NGO #1	NGO #1	NGO #1	NGO #1	NGO #1	NGO #1	NGO #1	NGO #1	NGO #1	NGO #1	NGO #1	NGO #1	NGO #1	NGO #1	NGO #1	NGO #1	NGO #1	NGO #1	NGO #1	NGO #1	NGO #1	NGO #1	NGO #1	NGO #1	NGO #1	NGO #1	NGO #1	NGO #1	NGO #1	NGO #1	NGO #1	NGO #1
Nord-Ouest	La Tortue	NGO #1	NGO #1	NGO #1	NGO #1	NGO #1	NGO #1	NGO #1	NGO #1	NGO #1	NGO #1	NGO #1	NGO #1	NGO #1	NGO #1	NGO #1	NGO #1	NGO #1	NGO #1	NGO #1	NGO #1	NGO #1	NGO #1	NGO #1	NGO #1	NGO #1	NGO #1	NGO #1	NGO #1	NGO #1	NGO #1	NGO #1	NGO #1	NGO #1	NGO #1	NGO #1	NGO #1	NGO #1	NGO #1	NGO #1	NGO #1	NGO #1	NGO #1	NGO #1	NGO #1	NGO #1	NGO #1	NGO #1	NGO #1
Nord-Ouest	Mole Saint Nicolas	NGO #1	NGO #1	NGO #1	NGO #1	NGO #1	NGO #1	NGO #1	NGO #1	NGO #1	NGO #1	NGO #1	NGO #1	NGO #1	NGO #1	NGO #1	NGO #1	NGO #1	NGO #1	NGO #1	NGO #1	NGO #1	NGO #1	NGO #1	NGO #1	NGO #1	NGO #1	NGO #1	NGO #1	NGO #1	NGO #1	NGO #1	NGO #1	NGO #1	NGO #1	NGO #1	NGO #1	NGO #1	NGO #1	NGO #1	NGO #1	NGO #1	NGO #1	NGO #1	NGO #1	NGO #1	NGO #1	NGO #1	NGO #1
Nord-Ouest	Port de Paix	NGO #1	NGO #1	NGO #1	NGO #1	NGO #1	NGO #1	NGO #1	NGO #1	NGO #1	NGO #1	NGO #1	NGO #1	NGO #1	NGO #1	NGO #1	NGO #1	NGO #1	NGO #1	NGO #1	NGO #1	NGO #1	NGO #1	NGO #1	NGO #1	NGO #1	NGO #1	NGO #1	NGO #1	NGO #1	NGO #1	NGO #1	NGO #1	NGO #1	NGO #1	NGO #1	NGO #1	NGO #1	NGO #1	NGO #1	NGO #1	NGO #1	NGO #1	NGO #1	NGO #1	NGO #1	NGO #1	NGO #1	NGO #1
Nord-Ouest	Saint Louis du Nord	NGO #1	NGO #1	NGO #1	NGO #1	NGO #1	NGO #1	NGO #1	NGO #1	NGO #1	NGO #1	NGO #1	NGO #1	NGO #1	NGO #1	NGO #1	NGO #1	NGO #1	NGO #1	NGO #1	NGO #1	NGO #1	NGO #1	NGO #1	NGO #1	NGO #1	NGO #1	NGO #1	NGO #1	NGO #1	NGO #1	NGO #1	NGO #1	NGO #1	NGO #1	NGO #1	NGO #1	NGO #1	NGO #1	NGO #1	NGO #1	NGO #1	NGO #1	NGO #1	NGO #1	NGO #1	NGO #1	NGO #1	NGO #1
Ouest	Anse-a-Galet	NGO #4	NGO #4	NGO #4	NGO #4	NGO #4	NGO #4	NGO #4	NGO #4	NGO #4	NGO #4	NGO #4	NGO #4	NGO #4	NGO #4	NGO #4	NGO #4	NGO #4	NGO #4	NGO #4	NGO #4	NGO #4	NGO #4	NGO #4	NGO #4	NGO #4	NGO #4	NGO #4	NGO #4	NGO #4	NGO #4	NGO #4	NGO #4	NGO #4	NGO #4	NGO #4	NGO #4	NGO #4	NGO #4	NGO #4	NGO #4	NGO #4	NGO #4	NGO #4	NGO #4	NGO #4	NGO #4	NGO #4	NGO #4
Ouest	Arcahaie	NGO #4	NGO #4	NGO #4	NGO #4	NGO #4	NGO #4	NGO #4	NGO #4	NGO #4	NGO #4	NGO #4	NGO #4	NGO #4	NGO #4	NGO #4	NGO #4	NGO #4	NGO #4	NGO #4	NGO #4	NGO #4	NGO #4	NGO #4	NGO #4	NGO #4	NGO #4	NGO #4	NGO #4	NGO #4	NGO #4	NGO #4	NGO #4	NGO #4	NGO #4	NGO #4	NGO #4	NGO #4	NGO #4	NGO #4	NGO #4	NGO #4	NGO #4	NGO #4	NGO #4	NGO #4	NGO #4	NGO #4	NGO #4
Ouest	Cabaret	NGO #4	NGO #4	NGO #4	NGO #4	NGO #4	NGO #4	NGO #4	NGO #4	NGO #4	NGO #4	NGO #4	NGO #4	NGO #4	NGO #4	NGO #4	NGO #4	NGO #4	NGO #4	NGO #4	NGO #4	NGO #4	NGO #4	NGO #4	NGO #4	NGO #4	NGO #4	NGO #4	NGO #4	NGO #4	NGO #4	NGO #4	NGO #4	NGO #4	NGO #4	NGO #4	NGO #4	NGO #4	NGO #4	NGO #4	NGO #4	NGO #4	NGO #4	NGO #4	NGO #4	NGO #4	NGO #4	NGO #4	NGO #4
Ouest	Cornillon-Grand-Bois	NGO #4	NGO #4	NGO #4	NGO #4	NGO #4	NGO #4	NGO #4	NGO #4	NGO #4	NGO #4	NGO #4	NGO #4	NGO #4	NGO #4	NGO #4	NGO #4	NGO #4	NGO #4	NGO #4	NGO #4	NGO #4	NGO #4	NGO #4	NGO #4	NGO #4	NGO #4	NGO #4	NGO #4	NGO #4	NGO #4	NGO #4	NGO #4	NGO #4	NGO #4	NGO #4	NGO #4	NGO #4	NGO #4	NGO #4	NGO #4	NGO #4	NGO #4	NGO #4	NGO #4	NGO #4	NGO #4	NGO #4	NGO #4
Ouest	Croix-des-Bouquets	NGO #8	NGO #8	NGO #8	NGO #8	NGO #8	NGO #8	NGO #8	NGO #8	NGO #8	NGO #8	NGO #8	NGO #8	NGO #8	NGO #8	NGO #8	NGO #8	NGO #8	NGO #8	NGO #8	NGO #8	NGO #8	NGO #8	NGO #8	NGO #8	NGO #8	NGO #8	NGO #4	NGO #4	NGO #4	NGO #4	NGO #4	NGO #4	NGO #4	NGO #4	NGO #4	NGO #4	NGO #4	NGO #4	NGO #4	NGO #4	NGO #4	NGO #4	NGO #4	NGO #4	NGO #11	NGO #11	NGO #11	NGO #11
Ouest	Fonds-Verrettes	NGO #4	NGO #4	NGO #4	NGO #4	NGO #4	NGO #4	NGO #4	NGO #4	NGO #4	NGO #4	NGO #4	NGO #4	NGO #4	NGO #4	NGO #4	NGO #4	NGO #4	NGO #4	NGO #4	NGO #4	NGO #4	NGO #4	NGO #4	NGO #4	NGO #4	NGO #4	NGO #4	NGO #4	NGO #4	NGO #4	NGO #4	NGO #4	NGO #4	NGO #4	NGO #4	NGO #4	NGO #4	NGO #4	NGO #4	NGO #4	NGO #4	NGO #4	NGO #4	NGO #4	NGO #4	NGO #4	NGO #4	NGO #4
Ouest	Ganthier	NGO #4	NGO #4	NGO #4	NGO #4	NGO #4	NGO #4	NGO #4	NGO #4	NGO #4	NGO #4	NGO #4	NGO #4	NGO #4	NGO #4	NGO #4	NGO #4	NGO #4	NGO #4	NGO #4	NGO #4	NGO #4	NGO #4	NGO #4	NGO #4	NGO #4	NGO #4	NGO #4	NGO #4	NGO #4	NGO #4	NGO #4	NGO #4	NGO #4	NGO #4	NGO #4	NGO #4	NGO #4	NGO #4	NGO #4	NGO #4	NGO #4	NGO #4	NGO #4	NGO #4	NGO #4	NGO #4	NGO #4	NGO #4
Ouest	Grand-Goave	NGO #4	NGO #4	NGO #4	NGO #4	NGO #4	NGO #4	NGO #4	NGO #4	NGO #4	NGO #4	NGO #4	NGO #4	NGO #4	NGO #4	NGO #4	NGO #4	NGO #4	NGO #4	NGO #4	NGO #4	NGO #4	NGO #4	NGO #4	NGO #4	NGO #4	NGO #4	NGO #4	NGO #4	NGO #4	NGO #4	NGO #4	NGO #4	NGO #4	NGO #4	NGO #4	NGO #4	NGO #4	NGO #4	NGO #4	NGO #4	NGO #4	NGO #4	NGO #4	NGO #4	NGO #4	NGO #4	NGO #4	NGO #4
Ouest	Gressier	NGO #4	NGO #4	NGO #4	NGO #4	NGO #4	NGO #4	NGO #4	NGO #4	NGO #4	NGO #4	NGO #4	NGO #4	NGO #4	NGO #4	NGO #4	NGO #4	NGO #4	NGO #4	NGO #4	NGO #4	NGO #4	NGO #4	NGO #4	NGO #4	NGO #4	NGO #4	NGO #4	NGO #4	NGO #4	NGO #4	NGO #4	NGO #4	NGO #4	NGO #4	NGO #4	NGO #4	NGO #4	NGO #4	NGO #4	NGO #4	NGO #4	NGO #4	NGO #4	NGO #4	NGO #4	NGO #4	NGO #4	NGO #4
Ouest	Leogane	NGO #5	NGO #5	NGO #5	NGO #5	NGO #5	NGO #5	NGO #5	NGO #5	NGO #5	NGO #5	NGO #5	NGO #5	NGO #5	NGO #5	NGO #5	NGO #5	NGO #5	NGO #5	NGO #5	NGO #5	NGO #5	NGO #5	NGO #5	NGO #5	NGO #5	NGO #5	NGO #5	NGO #5	NGO #5	NGO #5	NGO #5	NGO #5	NGO #5	NGO #5	NGO #5	NGO #5	NGO #5	NGO #5	NGO #5	NGO #5	NGO #5	NGO #5	NGO #5	NGO #5	NGO #5	NGO #5	NGO #5	NGO #5
Ouest	Petit-Goave	NGO #10	NGO #10	NGO #10	NGO #10	NGO #10	NGO #10	NGO #10	NGO #10	NGO #10	NGO #10	NGO #10	NGO #10	NGO #10	NGO #10	NGO #10	NGO #10	NGO #10	NGO #10	NGO #10	NGO #10	NGO #10	NGO #10	NGO #10	NGO #10	NGO #10	NGO #10	NGO #10	NGO #10	NGO #10	NGO #10	NGO #10	NGO #10	NGO #10	NGO #10	NGO #10	NGO #10	NGO #10	NGO #10	NGO #10	NGO #10	NGO #10	NGO #10	NGO #10	NGO #10	NGO #10	NGO #10	NGO #10	NGO #10
Ouest	Pointe a Raquette	NGO #4	NGO #4	NGO #4	NGO #4	NGO #4	NGO #4	NGO #4	NGO #4	NGO #4	NGO #4	NGO #4	NGO #4	NGO #4	NGO #4	NGO #4	NGO #4	NGO #4	NGO #4	NGO #4	NGO #4	NGO #4	NGO #4	NGO #4	NGO #4	NGO #4	NGO #4	NGO #4	NGO #4	NGO #4	NGO #4	NGO #4	NGO #4	NGO #4	NGO #4	NGO #4	NGO #4	NGO #4	NGO #4	NGO #4	NGO #4	NGO #4	NGO #4	NGO #4	NGO #4	NGO #4	NGO #4	NGO #4	NGO #4
Ouest	Thomazeau	NGO #4	NGO #4	NGO #4	NGO #4	NGO #4	NGO #4	NGO #4	NGO #4	NGO #4	NGO #4	NGO #4	NGO #4	NGO #4	NGO #4	NGO #4	NGO #4	NGO #4	NGO #4	NGO #4	NGO #4	NGO #4	NGO #4	NGO #4	NGO #4	NGO #4	NGO #4	NGO #4	NGO #4	NGO #4	NGO #4	NGO #4	NGO #4	NGO #4	NGO #4	NGO #4	NGO #4	NGO #4	NGO #4	NGO #4	NGO #4	NGO #4	NGO #4	NGO #4	NGO #4	NGO #4	NGO #4	NGO #4	NGO #4
Ouest	Carrefour	NGO #8	NGO #8	NGO #8	NGO #8	NGO #8	NGO #8	NGO #8	NGO #8	NGO #8	NGO #8	NGO #8	NGO #8	NGO #8	NGO #8	NGO #8	NGO #8	NGO #8	NGO #8	NGO #8	NGO #8	NGO #8	NGO #8	NGO #8	NGO #8	NGO #8	NGO #8	NGO #8	NGO #8	NGO #8	NGO #8	NGO #8	NGO #8	NGO #8	NGO #8	NGO #8	NGO #8	NGO #8	NGO #8	NGO #8	NGO #8	NGO #8	NGO #8	NGO #8	NGO #8	NGO #8	NGO #8	NGO #8	NGO #11
Ouest	Cite Soleil	NGO #8	NGO #8	NGO #8	NGO #8	NGO #8	NGO #8	NGO #8	NGO #8	NGO #8	NGO #8	NGO #8	NGO #8	NGO #8	NGO #8	NGO #8	NGO #8	NGO #8	NGO #8	NGO #8	NGO #8	NGO #8	NGO #8	NGO #8	NGO #8	NGO #8	NGO #8	NGO #8	NGO #8	NGO #8	NGO #8	NGO #8	NGO #8	NGO #8	NGO #8	NGO #8	NGO #8	NGO #8	NGO #8	NGO #8	NGO #8	NGO #8	NGO #8	NGO #8	NGO #8	NGO #8	NGO #8	NGO #8	NGO #11
Ouest	Delmas	NGO #8	NGO #8	NGO #8	NGO #8	NGO #8	NGO #8	NGO #8	NGO #8	NGO #8	NGO #8	NGO #8	NGO #8	NGO #8	NGO #8	NGO #8	NGO #8	NGO #8	NGO #8	NGO #8	NGO #8	NGO #8	NGO #8	NGO #8	NGO #8	NGO #8	NGO #8	NGO #8	NGO #8	NGO #8	NGO #8	NGO #8	NGO #8	NGO #8	NGO #8	NGO #8	NGO #8	NGO #8	NGO #8	NGO #8	NGO #8	NGO #8	NGO #8	NGO #8	NGO #8	NGO #8	NGO #8	NGO #8	NGO #11
Ouest	Kenscoff	NGO #8	NGO #8	NGO #8	NGO #8	NGO #8	NGO #8	NGO #8	NGO #8	NGO #8	NGO #8	NGO #8	NGO #8	NGO #8	NGO #8	NGO #8	NGO #8	NGO #8	NGO #8	NGO #8	NGO #8	NGO #8	NGO #8	NGO #8	NGO #8	NGO #8	NGO #8	NGO #8	NGO #8	NGO #8	NGO #8	NGO #8	NGO #8	NGO #8	NGO #8	NGO #8	NGO #8	NGO #8	NGO #8	NGO #8	NGO #8	NGO #8	NGO #8	NGO #8	NGO #8	NGO #8	NGO #8	NGO #8	NGO #11
Ouest	Petion Ville	NGO #8	NGO #8	NGO #8	NGO #8	NGO #8	NGO #8	NGO #8	NGO #8	NGO #8	NGO #8	NGO #8	NGO #8	NGO #8	NGO #8	NGO #8	NGO #8	NGO #8	NGO #8	NGO #8	NGO #8	NGO #8	NGO #8	NGO #8	NGO #8	NGO #8	NGO #8	NGO #8	NGO #8	NGO #8	NGO #8	NGO #8	NGO #8	NGO #8	NGO #8	NGO #8	NGO #8	NGO #8	NGO #8	NGO #8	NGO #8	NGO #8	NGO #8	NGO #8	NGO #8	NGO #8	NGO #8	NGO #8	NGO #11
Ouest	Port-au-Prince	NGO #8	NGO #8	NGO #8	NGO #8	NGO #8	NGO #8	NGO #8	NGO #8	NGO #8	NGO #8	NGO #8	NGO #8	NGO #8	NGO #8	NGO #8	NGO #8	NGO #8	NGO #8	NGO #8	NGO #8	NGO #8	NGO #8	NGO #8	NGO #8	NGO #8	NGO #8	NGO #8	NGO #8	NGO #8	NGO #8	NGO #8	NGO #8	NGO #8	NGO #8	NGO #8	NGO #8	NGO #8	NGO #8	NGO #8	NGO #8	NGO #8	NGO #8	NGO #8	NGO #8	NGO #8	NGO #8	NGO #8	NGO #11
Ouest	Tabarre	NGO #8	NGO #8	NGO #8	NGO #8	NGO #8	NGO #8	NGO #8	NGO #8	NGO #8	NGO #8	NGO #8	NGO #8	NGO #8	NGO #8	NGO #8	NGO #8	NGO #8	NGO #8	NGO #8	NGO #8	NGO #8	NGO #8	NGO #8	NGO #8	NGO #8	NGO #8	NGO #8	NGO #8	NGO #8	NGO #8	NGO #8	NGO #8	NGO #8	NGO #8	NGO #8	NGO #8	NGO #8	NGO #8	NGO #8	NGO #8	NGO #8	NGO #8	NGO #8	NGO #8	NGO #8	NGO #8	NGO #8	NGO #11
Sud	Aquin	NGO #2	NGO #2	NGO #2	NGO #2	NGO #2	NGO #2	NGO #10	NGO #2	NGO #2	NGO #2	NGO #2	NGO #10	NGO #2	NGO #2	NGO #2	NGO #2	NGO #2	NGO #10	NGO #10	NGO #10	NGO #10	NGO #10	NGO #10	NGO #10	NGO #2	NGO #10	NGO #2	NGO #2	NGO #2	NGO #2	NGO #2	NGO #2	NGO #2	NGO #2	NGO #2	NGO #2	NGO #2	NGO #2	NGO #2	NGO #2	NGO #2	NGO #2	NGO #2	NGO #2	NGO #2	NGO #2	NGO #2	NGO #2
Sud	Arniquet	NGO #11	NGO #11	NGO #11	NGO #11	NGO #11	NGO #11	NGO #11	NGO #11	NGO #11	NGO #11	NGO #11	NGO #11	NGO #11	NGO #11	NGO #11	NGO #11	NGO #11	NGO #11	NGO #11	NGO #11	NGO #11	NGO #11	NGO #11	NGO #11	NGO #11	NGO #11	NGO #2	NGO #2	NGO #2	NGO #2	NGO #2	NGO #2	NGO #2	NGO #2	NGO #2	NGO #2	NGO #2	NGO #2	NGO #2	NGO #2	NGO #2	NGO #2	NGO #2	NGO #2	NGO #2	NGO #2	NGO #2	NGO #2
Sud	Camp Perrin	NGO #11	NGO #11	NGO #11	NGO #2	NGO #2	NGO #2	NGO #2	NGO #2	NGO #2	NGO #2	NGO #11	NGO #2	NGO #2	NGO #2	NGO #2	NGO #2	NGO #2	NGO #2	NGO #2	NGO #2	NGO #2	NGO #2	NGO #2	NGO #2	NGO #2	NGO #2	NGO #2	NGO #2	NGO #2	NGO #2	NGO #2	NGO #2	NGO #2	NGO #2	NGO #2	NGO #2	NGO #2	NGO #2	NGO #2	NGO #2	NGO #2	NGO #2	NGO #2	NGO #2	NGO #2	NGO #2	NGO #2	NGO #2
Sud	Cavaillon	NGO #11	NGO #11	NGO #11	NGO #11	NGO #11	NGO #11	NGO #11	NGO #11	NGO #11	NGO #11	NGO #11	NGO #11	NGO #11	NGO #11	NGO #11	NGO #11	NGO #11	NGO #11	NGO #11	NGO #11	NGO #11	NGO #11	NGO #11	NGO #11	NGO #11	NGO #11	NGO #2	NGO #2	NGO #2	NGO #2	NGO #2	NGO #2	NGO #2	NGO #2	NGO #2	NGO #2	NGO #2	NGO #2	NGO #2	NGO #2	NGO #2	NGO #2	NGO #2	NGO #2	NGO #2	NGO #2	NGO #2	NGO #2
Sud	Chantal	NGO #11	NGO #11	NGO #11	NGO #11	NGO #11	NGO #11	NGO #11	NGO #11	NGO #11	NGO #11	NGO #11	NGO #11	NGO #11	NGO #11	NGO #11	NGO #11	NGO #11	NGO #11	NGO #11	NGO #11	NGO #11	NGO #11	NGO #11	NGO #11	NGO #11	NGO #11	NGO #2	NGO #2	NGO #2	NGO #2	NGO #2	NGO #2	NGO #2	NGO #2	NGO #2	NGO #2	NGO #2	NGO #2	NGO #2	NGO #2	NGO #2	NGO #2	NGO #2	NGO #2	NGO #2	NGO #2	NGO #2	NGO #2
Sud	Chardonnieres	NGO #11	NGO #11	NGO #11	NGO #11	NGO #11	NGO #11	NGO #11	NGO #11	NGO #11	NGO #11	NGO #11	NGO #11	NGO #11	NGO #11	NGO #11	NGO #11	NGO #11	NGO #11	NGO #11	NGO #11	NGO #11	NGO #11	NGO #11	NGO #11	NGO #11	NGO #11	NGO #2	NGO #2	NGO #2	NGO #2	NGO #2	NGO #2	NGO #2	NGO #2	NGO #2	NGO #2	NGO #2	NGO #2	NGO #2	NGO #2	NGO #2	NGO #2	NGO #2	NGO #2	NGO #2	NGO #2	NGO #2	NGO #2
Sud	Coteaux	NGO #11	NGO #11	NGO #11	NGO #11	NGO #11	NGO #11	NGO #11	NGO #11	NGO #11	NGO #11	NGO #11	NGO #11	NGO #11	NGO #11	NGO #11	NGO #11	NGO #11	NGO #11	NGO #11	NGO #11	NGO #11	NGO #11	NGO #11	NGO #11	NGO #11	NGO #11	NGO #2	NGO #2	NGO #2	NGO #2	NGO #2	NGO #2	NGO #2	NGO #2	NGO #2	NGO #2	NGO #2	NGO #2	NGO #2	NGO #2	NGO #2	NGO #2	NGO #2	NGO #2	NGO #2	NGO #2	NGO #2	NGO #2
Sud	Ile a Vache	NGO #11	NGO #11	NGO #11	NGO #11	NGO #11	NGO #11	NGO #11	NGO #11	NGO #11	NGO #11	NGO #11	NGO #11	NGO #11	NGO #11	NGO #11	NGO #11	NGO #11	NGO #11	NGO #11	NGO #11	NGO #11	NGO #11	NGO #11	NGO #11	NGO #11	NGO #11	NGO #2	NGO #2	NGO #2	NGO #2	NGO #2	NGO #2	NGO #2	NGO #2	NGO #2	NGO #2	NGO #2	NGO #2	NGO #2	NGO #2	NGO #2	NGO #2	NGO #2	NGO #2	NGO #2	NGO #2	NGO #2	NGO #2
Sud	Les Anglais	NGO #11	NGO #11	NGO #11	NGO #11	NGO #11	NGO #11	NGO #11	NGO #11	NGO #11	NGO #2	NGO #2	NGO #11	NGO #11	NGO #11	NGO #11	NGO #11	NGO #11	NGO #11	NGO #11	NGO #11	NGO #11	NGO #11	NGO #11	NGO #11	NGO #11	NGO #11	NGO #2	NGO #2	NGO #2	NGO #2	NGO #2	NGO #2	NGO #2	NGO #2	NGO #2	NGO #2	NGO #2	NGO #2	NGO #2	NGO #2	NGO #2	NGO #2	NGO #2	NGO #2	NGO #2	NGO #2	NGO #2	NGO #2
Sud	Les Cayes	NGO #11	NGO #11	NGO #11	NGO #11	NGO #11	NGO #11	NGO #11	NGO #11	NGO #2	NGO #11	NGO #11	NGO #11	NGO #11	NGO #11	NGO #2	NGO #2	NGO #2	NGO #2	NGO #2	NGO #2	NGO #2	NGO #2	NGO #2	NGO #2	NGO #2	NGO #2	NGO #2	NGO #2	NGO #2	NGO #2	NGO #2	NGO #2	NGO #2	NGO #2	NGO #2	NGO #2	NGO #2	NGO #2	NGO #2	NGO #2	NGO #2	NGO #2	NGO #2	NGO #2	NGO #2	NGO #2	NGO #2	NGO #2
Sud	Maniche	NGO #11	NGO #11	NGO #11	NGO #11	NGO #11	NGO #11	NGO #11	NGO #11	NGO #11	NGO #11	NGO #11	NGO #11	NGO #11	NGO #11	NGO #11	NGO #11	NGO #11	NGO #11	NGO #11	NGO #11	NGO #11	NGO #11	NGO #11	NGO #11	NGO #11	NGO #11	NGO #2	NGO #2	NGO #2	NGO #2	NGO #2	NGO #2	NGO #2	NGO #2	NGO #2	NGO #2	NGO #2	NGO #2	NGO #2	NGO #2	NGO #2	NGO #2	NGO #2	NGO #2	NGO #2	NGO #2	NGO #2	NGO #2
Sud	Port-a-Piment	NGO #11	NGO #11	NGO #11	NGO #11	NGO #11	NGO #11	NGO #11	NGO #11	NGO #11	NGO #11	NGO #11	NGO #11	NGO #11	NGO #11	NGO #11	NGO #11	NGO #11	NGO #11	NGO #11	NGO #11	NGO #11	NGO #2	NGO #2	NGO #2	NGO #2	NGO #2	NGO #2	NGO #2	NGO #2	NGO #2	NGO #2	NGO #2	NGO #2	NGO #2	NGO #2	NGO #2	NGO #2	NGO #2	NGO #2	NGO #2	NGO #2	NGO #2	NGO #2	NGO #2	NGO #2	NGO #2	NGO #2	NGO #2
Sud	Port-Salut	NGO #11	NGO #11	NGO #11	NGO #11	NGO #11	NGO #11	NGO #11	NGO #11	NGO #11	NGO #11	NGO #11	NGO #11	NGO #11	NGO #11	NGO #11	NGO #11	NGO #11	NGO #11	NGO #11	NGO #11	NGO #11	NGO #11	NGO #11	NGO #11	NGO #11	NGO #11	NGO #2	NGO #2	NGO #2	NGO #2	NGO #2	NGO #2	NGO #2	NGO #2	NGO #2	NGO #2	NGO #2	NGO #2	NGO #2	NGO #2	NGO #2	NGO #2	NGO #2	NGO #2	NGO #2	NGO #2	NGO #2	NGO #2
Sud	Roche a Bateau	NGO #11	NGO #11	NGO #11	NGO #11	NGO #11	NGO #11	NGO #11	NGO #11	NGO #11	NGO #11	NGO #11	NGO #11	NGO #11	NGO #11	NGO #11	NGO #11	NGO #11	NGO #11	NGO #11	NGO #11	NGO #11	NGO #11	NGO #11	NGO #11	NGO #11	NGO #11	NGO #2	NGO #2	NGO #2	NGO #2	NGO #2	NGO #2	NGO #2	NGO #2	NGO #2	NGO #2	NGO #2	NGO #2	NGO #2	NGO #2	NGO #2	NGO #2	NGO #2	NGO #2	NGO #2	NGO #2	NGO #2	NGO #2
Sud	Saint Jean du Sud	NGO #11	NGO #11	NGO #11	NGO #11	NGO #11	NGO #11	NGO #11	NGO #11	NGO #11	NGO #11	NGO #11	NGO #11	NGO #11	NGO #11	NGO #11	NGO #11	NGO #11	NGO #11	NGO #11	NGO #11	NGO #11	NGO #11	NGO #11	NGO #11	NGO #11	NGO #11	NGO #2	NGO #2	NGO #2	NGO #2	NGO #2	NGO #2	NGO #2	NGO #2	NGO #2	NGO #2	NGO #2	NGO #2	NGO #2	NGO #2	NGO #2	NGO #2	NGO #2	NGO #2	NGO #2	NGO #2	NGO #2	NGO #2
Sud	Saint Louis du Sud	NGO #11	NGO #11	NGO #11	NGO #11	NGO #11	NGO #11	NGO #11	NGO #11	NGO #11	NGO #11	NGO #11	NGO #11	NGO #11	NGO #11	NGO #11	NGO #11	NGO #11	NGO #11	NGO #11	NGO #11	NGO #11	NGO #11	NGO #11	NGO #11	NGO #11	NGO #11	NGO #2	NGO #10	NGO #2	NGO #2	NGO #2	NGO #2	NGO #2	NGO #2	NGO #2	NGO #2	NGO #2	NGO #2	NGO #2	NGO #2	NGO #2	NGO #2	NGO #2	NGO #2	NGO #2	NGO #2	NGO #2	NGO #2
Sud	Tiburon	NGO #11	NGO #11	NGO #11	NGO #11	NGO #11	NGO #11	NGO #11	NGO #11	NGO #11	NGO #11	NGO #11	NGO #11	NGO #11	NGO #11	NGO #2	NGO #2	NGO #2	NGO #2	NGO #2	NGO #2	NGO #2	NGO #2	NGO #2	NGO #2	NGO #2	NGO #2	NGO #2	NGO #2	NGO #2	NGO #2	NGO #2	NGO #2	NGO #2	NGO #2	NGO #2	NGO #2	NGO #2	NGO #2	NGO #2	NGO #2	NGO #2	NGO #2	NGO #2	NGO #2	NGO #2	NGO #2	NGO #2	NGO #2
Sud	Torbeck	NGO #11	NGO #11	NGO #11	NGO #11	NGO #11	NGO #11	NGO #11	NGO #11	NGO #11	NGO #11	NGO #11	NGO #11	NGO #11	NGO #11	NGO #11														NGO #2	NGO #2	NGO #2	NGO #2	NGO #2	NGO #2	NGO #2	NGO #2	NGO #2	NGO #2	NGO #2	NGO #2	NGO #2	NGO #2	NGO #2	NGO #2	NGO #2	NGO #2	NGO #2	NGO #2
Sud-Est	Anse-a-Pitre	NGO #10	NGO #10	NGO #10	NGO #10	NGO #10	NGO #10	NGO #10	NGO #10	NGO #10	NGO #10	NGO #10	NGO #10	NGO #10	NGO #10	NGO #10	NGO #10	NGO #10	NGO #10	NGO #10	NGO #10	NGO #10	NGO #10	NGO #10	NGO #10	NGO #10	NGO #10	NGO #10	NGO #10	NGO #10	NGO #10	NGO #10	NGO #10	NGO #10	NGO #10	NGO #10	NGO #10	NGO #10	NGO #10	NGO #10	NGO #10	NGO #10	NGO #10	NGO #10	NGO #10	NGO #10	NGO #10	NGO #10	NGO #10
Sud-Est	Bainet	NGO #10	NGO #10	NGO #10	NGO #10	NGO #10	NGO #10	NGO #10	NGO #10	NGO #10	NGO #10	NGO #10	NGO #10	NGO #10	NGO #10	NGO #10	NGO #10	NGO #10	NGO #10	NGO #10	NGO #10	NGO #10	NGO #10	NGO #10	NGO #10	NGO #10	NGO #10	NGO #10	NGO #10	NGO #10	NGO #10	NGO #10	NGO #10	NGO #10	NGO #10	NGO #10	NGO #10	NGO #10	NGO #10	NGO #10	NGO #10	NGO #10	NGO #10	NGO #10	NGO #10	NGO #10	NGO #10	NGO #10	NGO #10
Sud-Est	Belle Anse	NGO #10	NGO #10	NGO #10	NGO #10	NGO #10	NGO #10	NGO #10	NGO #10	NGO #10	NGO #10	NGO #10	NGO #10	NGO #10	NGO #10	NGO #10	NGO #10	NGO #10	NGO #10	NGO #10	NGO #10	NGO #10	NGO #10	NGO #10	NGO #10	NGO #10	NGO #10	NGO #10	NGO #10	NGO #10	NGO #10	NGO #10	NGO #10	NGO #10	NGO #10	NGO #10	NGO #10	NGO #10	NGO #10	NGO #10	NGO #10	NGO #10	NGO #10	NGO #10	NGO #10	NGO #10	NGO #10	NGO #10	NGO #10
Sud-Est	Cayes-Jacmel	NGO #10	NGO #10	NGO #10	NGO #10	NGO #10	NGO #10	NGO #10	NGO #10	NGO #10	NGO #10	NGO #10	NGO #10	NGO #10	NGO #10	NGO #10	NGO #10	NGO #10	NGO #10	NGO #10	NGO #10	NGO #10	NGO #10	NGO #10	NGO #10	NGO #10	NGO #10	NGO #10	NGO #10	NGO #10	NGO #10	NGO #10	NGO #10	NGO #10	NGO #10	NGO #10	NGO #10	NGO #10	NGO #10	NGO #10	NGO #10	NGO #10	NGO #10	NGO #10	NGO #10	NGO #10	NGO #10	NGO #10	NGO #10
Sud-Est	Cotes-de-Fer	NGO #10	NGO #10	NGO #10	NGO #10	NGO #10	NGO #10	NGO #10	NGO #10	NGO #10	NGO #10	NGO #10	NGO #10	NGO #10	NGO #10	NGO #10	NGO #10	NGO #10	NGO #10	NGO #10	NGO #10	NGO #10	NGO #10	NGO #10	NGO #10	NGO #10	NGO #10	NGO #10	NGO #10	NGO #10	NGO #10	NGO #10	NGO #10	NGO #10	NGO #10	NGO #10	NGO #10	NGO #10	NGO #10	NGO #10	NGO #10	NGO #10	NGO #10	NGO #10	NGO #10	NGO #10	NGO #10	NGO #10	NGO #10
Sud-Est	Grand Gosier	NGO #10	NGO #10	NGO #10	NGO #10	NGO #10	NGO #10	NGO #10	NGO #10	NGO #10	NGO #10	NGO #10	NGO #10	NGO #10	NGO #10	NGO #10	NGO #10	NGO #10	NGO #10	NGO #10	NGO #10	NGO #10	NGO #10	NGO #10	NGO #10	NGO #10	NGO #10	NGO #10	NGO #10	NGO #10	NGO #10	NGO #10	NGO #10	NGO #10	NGO #10	NGO #10	NGO #10	NGO #10	NGO #10	NGO #10	NGO #10	NGO #10	NGO #10	NGO #10	NGO #10	NGO #10	NGO #10	NGO #10	NGO #10
Sud-Est	Jacmel	NGO #10	NGO #10	NGO #10	NGO #10	NGO #10	NGO #10	NGO #10	NGO #10	NGO #10	NGO #10	NGO #10	NGO #10	NGO #10	NGO #10	NGO #10	NGO #10	NGO #10	NGO #10	NGO #10	NGO #10	NGO #10	NGO #10	NGO #10	NGO #10	NGO #10	NGO #10	NGO #10	NGO #10	NGO #10	NGO #10	NGO #10	NGO #10	NGO #10	NGO #10	NGO #10	NGO #10	NGO #10	NGO #10	NGO #10	NGO #10	NGO #10	NGO #10	NGO #10	NGO #10	NGO #10	NGO #10	NGO #10	NGO #10
Sud-Est	La Vallee	NGO #10	NGO #10	NGO #10	NGO #10	NGO #10	NGO #10	NGO #10	NGO #10	NGO #10	NGO #10	NGO #10	NGO #10	NGO #10	NGO #10	NGO #10	NGO #10	NGO #10	NGO #10	NGO #10	NGO #10	NGO #10	NGO #10	NGO #10	NGO #10	NGO #10	NGO #10	NGO #10	NGO #10	NGO #10	NGO #10	NGO #10	NGO #10	NGO #10	NGO #10	NGO #10	NGO #10	NGO #10	NGO #10	NGO #10	NGO #10	NGO #10	NGO #10	NGO #10	NGO #10	NGO #10	NGO #10	NGO #10	NGO #10
Sud-Est	Marigot	NGO #10	NGO #10	NGO #10	NGO #10	NGO #10	NGO #10	NGO #10	NGO #10	NGO #10	NGO #10	NGO #10	NGO #10	NGO #10	NGO #10	NGO #10	NGO #10	NGO #10	NGO #10	NGO #10	NGO #10	NGO #10	NGO #10	NGO #10	NGO #10	NGO #10	NGO #10	NGO #10	NGO #10	NGO #10	NGO #10	NGO #10	NGO #10	NGO #10	NGO #10	NGO #10	NGO #10	NGO #10	NGO #10	NGO #10	NGO #10	NGO #10	NGO #10	NGO #10	NGO #10	NGO #10	NGO #10	NGO #10	NGO #10
Sud-Est	Thiotte	NGO #10	NGO #10	NGO #10	NGO #10	NGO #10	NGO #10	NGO #10	NGO #10	NGO #10	NGO #10	NGO #10	NGO #10	NGO #10	NGO #10	NGO #10	NGO #10	NGO #10	NGO #10	NGO #10	NGO #10	NGO #10	NGO #10	NGO #10	NGO #10	NGO #10	NGO #10	NGO #10	NGO #10	NGO #10	NGO #10	NGO #10	NGO #10	NGO #10	NGO #10	NGO #10	NGO #10	NGO #10	NGO #10	NGO #10	NGO #10	NGO #10	NGO #10	NGO #10	NGO #10	NGO #10	NGO #10	NGO #10	NGO #10
	No. of different NGOs	10	10	10	10	10	10	10	10	10	10	10	10	10	10	10	10	10	10	11	11	10	10	10	10	10	10	8	8	8	8	8	8	8	8	8	8	8	8	8	8	8	8	8	8	9	9	9	8
[truncated: 161 more columns]
